# Supplementary material for: Variation in the Early Host-Pathogen Interaction of Bovine Macrophages with Divergent Mycobacterium bovis Strains in the United Kingdom
Source: Infect Immun. 2018 Feb 20;86(3):e00385-17. doi: 10.1128/IAI.00385-17 (PMC5820943; doi:10.1128/IAI.00385-17)
Supplement: Supplemental material [file IAI.00385-17_zii999092314sd2.xlsx]

## Sheet: AF2122
Dataset S1. Genes differentially expressed by bMDM infected with M. bovis strain AF2122.
The fold increases and decreases at each time point are highlighted in orange and green, respectively. ns denotes genes that were not significantly differentially expressed at each time-point
ENSEMBL_ID	SYMBOL	Gene	2h	6h	24h	48h
ENSBTAG00000017592	AGPAT9	1-acylglycerol-3-phosphate O-acyltransferase 9	ns	1.95182	ns	ns
ENSBTAG00000037527	OAS1X	2',5'-oligoadenylate synthetase 1, 40/46kDa	ns	2.7746	3.51271	1.60445
ENSBTAG00000039861	OAS1Y	2',5'-oligoadenylate synthetase 1, 40/46kDa	ns	2.17705	2.99139	1.61344
ENSBTAG00000014628	OAS2	2'-5'-oligoadenylate synthetase 2, 69/71kDa	ns	2.39274	3.10643	ns
ENSBTAG00000007840	HMGCR	3-hydroxy-3-methylglutaryl-CoA reductase	ns	1.90432	ns	ns
ENSBTAG00000011304	XRN2	5'-3' exoribonuclease 2	ns	1.83842	ns	ns
ENSBTAG00000013498	HTR2A	5-hydroxytryptamine (serotonin) receptor 2A	ns	3.93843	ns	5.04853
ENSBTAG00000040304	HTR3E	5-hydroxytryptamine (serotonin) receptor 3, family member E	-5.74169	ns	ns	ns
ENSBTAG00000016785	LOC523484	5-hydroxytryptamine receptor 5B-like	ns	-5.17557	ns	ns
ENSBTAG00000014471	AKAP2	A kinase (PRKA) anchor protein 2	ns	1.89567	ns	ns
ENSBTAG00000017719	AKAP6	A kinase (PRKA) anchor protein 6	ns	-1.78802	ns	ns
ENSBTAG00000000240	AKAP7	A kinase (PRKA) anchor protein 7	ns	4.12331	ns	ns
ENSBTAG00000021880	ADCK3	aarF domain containing kinase 3	ns	-2.9622	ns	ns
ENSBTAG00000002432	ABHD13	abhydrolase domain containing 13	2.23457	2.72056	ns	ns
ENSBTAG00000025167	ABHD15	abhydrolase domain containing 15	ns	-3.9088	ns	ns
ENSBTAG00000019954	ABHD2	abhydrolase domain containing 2	ns	1.72242	ns	ns
ENSBTAG00000000032	ABI3	ABI family, member 3	ns	-7.2286	ns	ns
ENSBTAG00000026836	ABI3BP	ABI family, member 3 (NESH) binding protein	ns	ns	ns	2.64114
ENSBTAG00000004826	ACP5	acid phosphatase 5, tartrate resistant	ns	ns	ns	1.60537
ENSBTAG00000014034	LOC537248	acid phosphatase-like protein 2-like	ns	-1.90522	ns	ns
ENSBTAG00000012365	ANP32A	acidic (leucine-rich) nuclear phosphoprotein 32 family, member A	ns	-1.83263	ns	ns
ENSBTAG00000000088	ALCAM	activated leukocyte cell adhesion molecule	ns	2.74008	ns	ns
ENSBTAG00000008545	ATF3	activating transcription factor 3	4.1414	2.56327	ns	-1.72425
ENSBTAG00000005227	ATF6	activating transcription factor 6	ns	2.2905	ns	ns
ENSBTAG00000005863	ATF7	activating transcription factor 7	-2.1945	ns	ns	ns
ENSBTAG00000004344	ACSL1	acyl-CoA synthetase long-chain family member 1	ns	2.93892	ns	ns
ENSBTAG00000018986	ACSL4	acyl-CoA synthetase long-chain family member 4	ns	3.2718	ns	ns
ENSBTAG00000006707	ACSL5	acyl-CoA synthetase long-chain family member 5	ns	3.45059	ns	ns
ENSBTAG00000019708	ACSL6	acyl-CoA synthetase long-chain family member 6	ns	2.11568	ns	ns
ENSBTAG00000018119	AOAH	acyloxyacyl hydrolase (neutrophil)	ns	1.86864	ns	1.82199
ENSBTAG00000015093	ADAMTS13	ADAM metallopeptidase with thrombospondin type 1 motif, 13	18.3679	10.5978	ns	ns
ENSBTAG00000013210	ADAMTS4	ADAM metallopeptidase with thrombospondin type 1 motif, 4	6.4148	ns	ns	ns
ENSBTAG00000000648	ADAMTS5	ADAM metallopeptidase with thrombospondin type 1 motif, 5	ns	3.9353	ns	ns
ENSBTAG00000010411	ADAMTS8	ADAM metallopeptidase with thrombospondin type 1 motif, 8	19.4917	28.808	ns	ns
ENSBTAG00000003604	ADAMTSL4	ADAMTS-like 4	ns	ns	2.39402	1.53038
ENSBTAG00000017201	AP4S1	adaptor-related protein complex 4, sigma 1 subunit	3.89779	6.3114	ns	ns
ENSBTAG00000005154	APCDD1	adenomatosis polyposis coli down-regulated 1	ns	-4.22718	ns	ns
ENSBTAG00000016944	ADORA2A	adenosine A2a receptor	3.98405	6.90331	8.53487	ns
ENSBTAG00000007642	ADORA3	adenosine A3 receptor	ns	-7.09251	ns	ns
ENSBTAG00000039738	ADORA3	adenosine A3 receptor	ns	-3.794	ns	ns
ENSBTAG00000007519	ADAR	adenosine deaminase, RNA-specific	ns	1.92075	ns	ns
ENSBTAG00000015821	AMPD3	adenosine monophosphate deaminase 3	ns	1.90314	ns	ns
ENSBTAG00000018777	ADCY5	adenylate cyclase 5	ns	-4.90172	ns	ns
ENSBTAG00000006208	ADCY7	adenylate cyclase 7	ns	-1.7299	ns	ns
ENSBTAG00000023283	AMICA1	adhesion molecule, interacts with CXADR antigen 1	ns	-2.39832	ns	1.50597
ENSBTAG00000043964	ARL5B	ADP-ribosylation factor-like 5B	ns	2.05302	ns	ns
ENSBTAG00000005832	ADRBK1	adrenergic, beta, receptor kinase 1	ns	-2.27005	ns	ns
ENSBTAG00000001242	ADRB1	adrenergic, beta-1-, receptor	ns	-21.9825	ns	ns
ENSBTAG00000021048	ADM	adrenomedullin	ns	ns	2.21438	1.66756
ENSBTAG00000016913	AVIL	advillin	ns	6.66895	5.57843	3.38191
ENSBTAG00000016158	ACAN	aggrecan	ns	ns	-6.16884	ns
ENSBTAG00000002478	AGMAT	agmatine ureohydrolase (agmatinase)	ns	4.02187	3.25228	ns
ENSBTAG00000013191	AGRN	agrin	ns	2.1244	2.50333	1.80854
ENSBTAG00000021064	LOC100337482	A-kinase anchor protein 13-like	ns	1.80993	ns	ns
ENSBTAG00000003764	AKIRIN2	akirin 2	ns	1.93183	ns	ns
ENSBTAG00000006991	ADH6	alcohol dehydrogenase 6 (class V)	ns	ns	-77.7844	ns
ENSBTAG00000026812	LOC531699	aldehyde oxidase 1-like	ns	ns	5.66857	ns
ENSBTAG00000008951	ALPL	alkaline phosphatase, liver/bone/kidney	ns	ns	ns	2.78217
ENSBTAG00000018137	A2M	alpha-2-macroglobulin	ns	ns	ns	-2.28452
ENSBTAG00000004118	ALAS1	aminolevulinate, delta-, synthase 1	2.17826	2.12714	ns	ns
ENSBTAG00000011435	NPEPPS	aminopeptidase puromycin sensitive	ns	1.86046	ns	ns
ENSBTAG00000011810	ANGPTL2	angiopoietin-like 2	ns	ns	-2.5803	ns
ENSBTAG00000024950	ACE	angiotensin I converting enzyme	ns	ns	ns	-3.9926
ENSBTAG00000009218	ANLN	anillin, actin binding protein	ns	ns	ns	1.49957
ENSBTAG00000013391	ANKH	ankylosis, progressive homolog (mouse)	ns	ns	ns	-1.5315
ENSBTAG00000005923	ABTB2	ankyrin repeat and BTB (POZ) domain containing 2	3.82382	5.84786	ns	ns
ENSBTAG00000016890	ANKS1A	ankyrin repeat and sterile alpha motif domain containing 1A	ns	-1.9748	ns	ns
ENSBTAG00000002755	ANKRD12	ankyrin repeat domain 12	ns	1.66797	ns	ns
ENSBTAG00000013368	ANKRD22	ankyrin repeat domain 22	ns	3.09401	3.04958	ns
ENSBTAG00000011337	ANKRD33B	ankyrin repeat domain 33B	7.44297	6.16585	ns	ns
ENSBTAG00000010153	ANXA3	annexin A3	ns	2.24828	ns	ns
ENSBTAG00000018499	ANXA8L1	annexin A8-like 1	ns	ns	ns	1.57793
ENSBTAG00000002998	MFI2	antigen p97 (melanoma associated) identified by monoclonal antibodies 133.2 and 96.5	ns	ns	-5.8065	ns
ENSBTAG00000002258	APOA1	apolipoprotein A-I	ns	ns	-4.19241	ns
ENSBTAG00000037800	APOBEC3A	apolipoprotein B mRNA editing enzyme, catalytic polypeptide-like 3A	4.37659	33.7897	17.1371	ns
ENSBTAG00000018011	APOBR	apolipoprotein B receptor	ns	ns	ns	1.66233
ENSBTAG00000010123	APOE	apolipoprotein E	ns	ns	ns	-1.56049
ENSBTAG00000002362	APOLD1	apolipoprotein L domain containing 1	ns	2.18399	ns	ns
ENSBTAG00000039524	LOC524576	apolipoprotein L, 3-like	ns	9.85324	4.19567	4.10359
ENSBTAG00000019049	AATK	apoptosis-associated tyrosine kinase	ns	-2.752	ns	ns
ENSBTAG00000021661	APAF1	apoptotic peptidase activating factor 1	ns	1.91673	ns	ns
ENSBTAG00000000745	AQP1	aquaporin 1 (Colton blood group)	ns	ns	ns	-11.2163
ENSBTAG00000013452	AQP9	aquaporin 9	ns	1.87363	4.91145	3.77736
ENSBTAG00000020319	ALOX5	arachidonate 5-lipoxygenase	ns	ns	-3.14642	ns
ENSBTAG00000015952	ADAP1	ArfGAP with dual PH domains 1	ns	-1.93842	ns	ns
ENSBTAG00000003334	ADAP2	ArfGAP with dual PH domains 2	ns	-4.27077	ns	ns
ENSBTAG00000000713	AGFG2	ArfGAP with FG repeats 2	ns	-2.23637	ns	ns
ENSBTAG00000039922	ARAP2	ArfGAP with RhoGAP domain, ankyrin repeat and PH domain 2	ns	ns	2.58527	ns
ENSBTAG00000015938	ARAP3	ArfGAP with RhoGAP domain, ankyrin repeat and PH domain 3	ns	ns	ns	-1.8021
ENSBTAG00000001945	ARG2	arginase, type II	3.44555	4.85943	2.34514	ns
ENSBTAG00000018272	RERE	arginine-glutamic acid dipeptide (RE) repeats	ns	-2.13013	ns	ns
ENSBTAG00000040043	ARMCX6	armadillo repeat containing, X-linked 6	ns	-2.47183	ns	ns
ENSBTAG00000001473	ARVCF	armadillo repeat gene deleted in velocardiofacial syndrome	ns	-2.07255	ns	ns
ENSBTAG00000007116	ARRDC3	arrestin domain containing 3	ns	-3.73709	ns	ns
ENSBTAG00000018252	ARRDC4	arrestin domain containing 4	ns	2.10511	ns	ns
ENSBTAG00000020485	ARRB1	arrestin, beta 1	ns	-2.15166	ns	ns
ENSBTAG00000011804	ARNTL2	aryl hydrocarbon receptor nuclear translocator-like 2	ns	2.9628	4.12816	2.50091
ENSBTAG00000007860	ASPM	asp (abnormal spindle) homolog, microcephaly associated (Drosophila)	ns	ns	ns	1.60413
ENSBTAG00000003629	ASPA	aspartoacylase	ns	-3.44338	ns	ns
ENSBTAG00000011847	ASPN	asporin	ns	ns	-2.4479	-2.01384
ENSBTAG00000001024	ARID1A	AT rich interactive domain 1A (SWI-like)	-2.76435	ns	ns	ns
ENSBTAG00000008607	ARID3A	AT rich interactive domain 3A (BRIGHT-like)	ns	2.14008	ns	ns
ENSBTAG00000014090	ARID5A	AT rich interactive domain 5A (MRF1-like)	2.12596	2.2625	ns	ns
ENSBTAG00000011287	ATXN7	ataxin 7	-2.3736	ns	ns	ns
ENSBTAG00000010727	ATG4D	ATG4 autophagy related 4 homolog D (S. cerevisiae)	ns	1.73997	ns	ns
ENSBTAG00000000806	ATAD1	ATPase family, AAA domain containing 1	ns	2.62153	ns	ns
ENSBTAG00000013204	ATP13A3	ATPase type 13A3	ns	2.96214	ns	ns
ENSBTAG00000016305	ATP13A4	ATPase type 13A4	ns	ns	13.754	ns
ENSBTAG00000014806	ATP2A3	ATPase, Ca++ transporting, ubiquitous	ns	-1.80165	ns	ns
ENSBTAG00000000203	ATP6V1G1	ATPase, H+ transporting, lysosomal 13kDa, V1 subunit G1	ns	1.74487	ns	ns
ENSBTAG00000001246	ATP1A1	ATPase, Na+/K+ transporting, alpha 1 polypeptide	ns	2.0082	ns	ns
ENSBTAG00000006937	ABCA10	ATP-binding cassette, sub-family A (ABC1), member 10	ns	ns	2.29688	2.28165
ENSBTAG00000003531	ABCA13	ATP-binding cassette, sub-family A (ABC1), member 13	ns	ns	ns	-2.83538
ENSBTAG00000006921	ABCA6	ATP-binding cassette, sub-family A (ABC1), member 6	ns	ns	5.01309	2.92474
ENSBTAG00000006896	ABCA9	ATP-binding cassette, sub-family A (ABC1), member 9	ns	-2.58959	ns	ns
ENSBTAG00000020070	ABCC3	ATP-binding cassette, sub-family C (CFTR/MRP), member 3	ns	-2.79175	ns	ns
ENSBTAG00000032603	ABCC4	ATP-binding cassette, sub-family C (CFTR/MRP), member 4	ns	1.80515	ns	ns
ENSBTAG00000038131	ABCC5	ATP-binding cassette, sub-family C (CFTR/MRP), member 5	ns	-2.80356	ns	ns
ENSBTAG00000017704	ABCG2	ATP-binding cassette, sub-family G (WHITE), member 2	ns	ns	ns	-1.64367
ENSBTAG00000002083	AUTS2	autism susceptibility candidate 2	ns	-2.81021	ns	ns
ENSBTAG00000007593	AIDA	axin interactor, dorsalization associated	ns	1.98498	ns	ns
ENSBTAG00000002164	AXDND1	axonemal dynein light chain domain containing 1	ns	3.6115	ns	ns
ENSBTAG00000024918	BIRC3	baculoviral IAP repeat containing 3	4.62325	13.3676	ns	1.88741
ENSBTAG00000019044	BAIAP2	BAI1-associated protein 2	ns	-2.52559	ns	ns
ENSBTAG00000030575	BHLHE41	basic helix-loop-helix family, member e41	2.50879	5.02169	ns	ns
ENSBTAG00000002690	BLZF1	basic leucine zipper nuclear factor 1	ns	2.09261	ns	ns
ENSBTAG00000025405	BATF	basic leucine zipper transcription factor, ATF-like	2.62361	3.82078	ns	ns
ENSBTAG00000011467	BATF2	basic leucine zipper transcription factor, ATF-like 2	ns	2.34138	ns	ns
ENSBTAG00000011982	BATF3	basic leucine zipper transcription factor, ATF-like 3	5.43316	6.25832	6.53083	ns
ENSBTAG00000009493	BCL3	B-cell CLL/lymphoma 3	ns	1.82695	ns	ns
ENSBTAG00000020330	BTG1	B-cell translocation gene 1, anti-proliferative	2.27305	3.22812	ns	ns
ENSBTAG00000000735	BCL2A1	BCL2-related protein A1	6.17743	8.70635	ns	ns
ENSBTAG00000011186	BEST1	bestrophin 1	3.55767	ns	ns	ns
ENSBTAG00000012330	B2M	beta-2-microglobulin	ns	ns	ns	1.51879
ENSBTAG00000035183	DEFB10	beta-defensin 10	ns	4.05892	11.7457	ns
ENSBTAG00000000394	BACE2	beta-site APP-cleaving enzyme 2	ns	ns	ns	1.78616
ENSBTAG00000021521	BFAR	bifunctional apoptosis regulator	ns	1.92717	ns	ns
ENSBTAG00000008021	BST2	bone marrow stromal cell antigen 2	7.59187	6.09822	11.8466	4.77808
ENSBTAG00000004950	BRB	brain ribonuclease	ns	ns	ns	-1.92166
ENSBTAG00000003245	BCAR3	breast cancer anti-estrogen resistance 3	ns	1.98785	ns	ns
ENSBTAG00000019177	BIN1	bridging integrator 1	ns	ns	ns	-1.52701
ENSBTAG00000020164	BAZ1A	bromodomain adjacent to zinc finger domain, 1A	ns	2.00985	ns	ns
ENSBTAG00000044068	LOC784924	brorin-like	ns	-8.46444	ns	ns
ENSBTAG00000019250	BTK	Bruton agammaglobulinemia tyrosine kinase	ns	-2.34038	ns	ns
ENSBTAG00000015711	BTG2	BTG family, member 2	3.91378	1.98479	ns	ns
ENSBTAG00000018704	BTG3	BTG family, member 3	2.33756	2.67929	ns	ns
ENSBTAG00000017071	C1QTNF3	C1q and tumor necrosis factor related protein 3	ns	ns	ns	1.59564
ENSBTAG00000020814	C2CD4B	C2 calcium-dependent domain containing 4B	9.72936	ns	ns	ns
ENSBTAG00000033248	CDH3	cadherin 3, type 1, P-cadherin (placental)	ns	-2.3166	ns	ns
ENSBTAG00000007935	CALCOCO2	calcium binding and coiled-coil domain 2	ns	1.66673	ns	ns
ENSBTAG00000016541	CAMK1G	calcium/calmodulin-dependent protein kinase IG	ns	2.82507	ns	ns
ENSBTAG00000012667	CAMK2G	calcium/calmodulin-dependent protein kinase II gamma	ns	-1.93934	ns	ns
ENSBTAG00000020499	PLA2G2D1	calcium-dependent phospholipase A2 PLA2G2D1	ns	ns	-3.81016	ns
ENSBTAG00000003865	CASR	calcium-sensing receptor	ns	70.0546	ns	ns
ENSBTAG00000006069	CAPS	calcyphosine	ns	-2.03879	ns	ns
ENSBTAG00000008868	CAPN3	calpain 3, (p94)	ns	ns	-3.15202	-1.91704
ENSBTAG00000020345	CNN3	calponin 3, acidic	ns	1.78908	ns	ns
ENSBTAG00000005474	CREB1	cAMP responsive element binding protein 1	ns	2.02419	ns	ns
ENSBTAG00000011584	CHST2	carbohydrate (N-acetylglucosamine-6-O) sulfotransferase 2	2.88546	2.40685	ns	ns
ENSBTAG00000003312	LOC534506	carbohydrate sulfotransferase 15-like	ns	ns	ns	-1.56413
ENSBTAG00000017969	CA4	carbonic anhydrase IV	ns	2.30229	4.42368	3.1475
ENSBTAG00000017529	CA8	carbonic anhydrase VIII	45.9302	52.6928	ns	ns
ENSBTAG00000019390	CA12	carbonic anhydrase XII	ns	2.83307	5.21516	4.20515
ENSBTAG00000006817	CBL	Cas-Br-M (murine) ecotropic retroviral transforming sequence	-2.5058	ns	ns	ns
ENSBTAG00000010998	CFLAR	CASP8 and FADD-like apoptosis regulator	4.58282	8.63895	ns	ns
ENSBTAG00000015874	CASP3	caspase 3, apoptosis-related cysteine peptidase	ns	2.40021	ns	ns
ENSBTAG00000020884	CASP4	caspase 4, apoptosis-related cysteine peptidase	ns	2.85814	ns	ns
ENSBTAG00000006615	CASP7	caspase 7, apoptosis-related cysteine peptidase	ns	4.50045	ns	2.19442
ENSBTAG00000015718	CASP8	caspase 8, apoptosis-related cysteine peptidase	ns	2.12561	ns	ns
ENSBTAG00000014698	CARD11	caspase recruitment domain family, member 11	ns	-4.1874	ns	ns
ENSBTAG00000015261	CARD14	caspase recruitment domain family, member 14	ns	-3.74026	ns	ns
ENSBTAG00000006572	CARD9	caspase recruitment domain family, member 9	ns	-2.60652	ns	ns
ENSBTAG00000011100	CTSC	cathepsin C	ns	ns	ns	1.5166
ENSBTAG00000011224	CITED2	Cbp/p300-interacting transactivator, with Glu/Asp-rich carboxy-terminal domain, 2	3.87818	ns	ns	ns
ENSBTAG00000005952	CEBPE	CCAAT/enhancer binding protein (C/EBP), epsilon	ns	-3.75051	ns	ns
ENSBTAG00000005998	CCRN4L	CCR4 carbon catabolite repression 4-like (S. cerevisiae)	4.04942	5.74907	ns	ns
ENSBTAG00000009421	CD1E	CD1e molecule	ns	ns	ns	-2.20341
ENSBTAG00000002951	CD244	CD244 molecule, natural killer cell receptor 2B4	ns	-3.34407	ns	ns
ENSBTAG00000000095	CD274	CD274 molecule	ns	4.66654	ns	ns
ENSBTAG00000004608	CD33	CD33 antigen-like	11.0304	12.4298	ns	ns
ENSBTAG00000013569	CD38	CD38 molecule	2.93802	7.30481	2.82403	2.45721
ENSBTAG00000003255	CD4	CD4 molecule	ns	ns	ns	2.66466
ENSBTAG00000020736	CD40	CD40 molecule, TNF receptor superfamily member 5	4.73461	4.81461	ns	1.94758
ENSBTAG00000011578	CD44	CD44 molecule (Indian blood group)	ns	2.08585	ns	ns
ENSBTAG00000003585	CD47	CD47 molecule	ns	1.78294	ns	ns
ENSBTAG00000011238	CD48	CD48 molecule	ns	1.76069	ns	ns
ENSBTAG00000011409	CD72	CD72 molecule	ns	2.62582	3.64764	2.37719
ENSBTAG00000018059	CD80	CD80 molecule	6.02539	6.14907	ns	ns
ENSBTAG00000031252	CD82	CD82 molecule	ns	1.98072	ns	ns
ENSBTAG00000031430	CD83	CD83 molecule	3.29184	5.02393	ns	ns
ENSBTAG00000032089	CDC42EP2	CDC42 effector protein (Rho GTPase binding) 2	3.25258	4.74214	ns	ns
ENSBTAG00000019115	CDC42EP4	CDC42 effector protein (Rho GTPase binding) 4	2.54637	2.67494	ns	ns
ENSBTAG00000000957	CDKN2AIP	CDKN2A interacting protein	ns	2.14785	ns	ns
ENSBTAG00000009819	CDC20	cell division cycle 20 homolog (S. cerevisiae)	ns	ns	ns	1.91247
ENSBTAG00000017137	CDC37L1	cell division cycle 37 homolog (S. cerevisiae)-like 1	ns	2.18824	ns	ns
ENSBTAG00000000409	CDC40	cell division cycle 40 homolog (S. cerevisiae)	ns	1.72771	ns	ns
ENSBTAG00000019777	CDCA3	cell division cycle associated 3	ns	ns	ns	2.02724
ENSBTAG00000013192	CEP19	centrosomal protein 19kDa	ns	-2.3331	ns	ns
ENSBTAG00000006021	CEP250	centrosomal protein 250kDa	ns	-1.99637	ns	ns
ENSBTAG00000009579	CEP85	centrosomal protein 85kDa	ns	-1.8303	ns	ns
ENSBTAG00000037729	CERS1	ceramide synthase 1	ns	-2.07828	ns	ns
ENSBTAG00000039466	CDR2L	cerebellar degeneration-related protein 2-like	ns	-1.85871	ns	ns
ENSBTAG00000008584	CLN8	ceroid-lipofuscinosis, neuronal 8 (epilepsy, progressive with mental retardation)	ns	-2.1306	ns	ns
ENSBTAG00000037811	CCL2	chemokine (C-C motif) ligand 2	4.44897	3.1333	ns	ns
ENSBTAG00000021326	CCL20	chemokine (C-C motif) ligand 20	35.1487	66.7064	22.4442	ns
ENSBTAG00000017718	CCL22	chemokine (C-C motif) ligand 22	15.2533	23.2912	163.502	23.5104
ENSBTAG00000026275	CCL24	chemokine (C-C motif) ligand 24	3.96546	ns	ns	ns
ENSBTAG00000025250	CCL3	chemokine (C-C motif) ligand 3	7.73281	19.4515	ns	-1.77445
ENSBTAG00000025257	CCL4	chemokine (C-C motif) ligand 4	13.4786	32.9235	3.43181	ns
ENSBTAG00000007191	CCL5	chemokine (C-C motif) ligand 5	12.228	15.3861	22.9038	12.379
ENSBTAG00000014113	CCL8	chemokine (C-C motif) ligand 8	13.7312	18.335	ns	ns
ENSBTAG00000013586	CCR2	chemokine (C-C motif) receptor 2	ns	ns	-10.7315	ns
ENSBTAG00000014496	CCR6	chemokine (C-C motif) receptor 6	ns	-9.56843	ns	ns
ENSBTAG00000015133	CCR7	chemokine (C-C motif) receptor 7	ns	31.6448	ns	ns
ENSBTAG00000006155	CCRL2	chemokine (C-C motif) receptor-like 2	ns	2.49383	ns	ns
ENSBTAG00000002923	CX3CR1	chemokine (C-X3-C motif) receptor 1	ns	-75.3896	-59.4034	-14.0003
ENSBTAG00000037558	GRO1	chemokine (C-X-C motif) ligand 1 (melanoma growth stimulating activity, alpha)	12.8332	36.1614	6.29916	5.06022
ENSBTAG00000001725	CXCL10	chemokine (C-X-C motif) ligand 10	23.8972	60.3012	ns	ns
ENSBTAG00000008479	CXCL13	chemokine (C-X-C motif) ligand 13	ns	5.35431	ns	ns
ENSBTAG00000031998	CXCL16	chemokine (C-X-C motif) ligand 16	ns	1.70942	2.19755	ns
ENSBTAG00000027513	CXCL2	chemokine (C-X-C motif) ligand 2	14.5776	67.011	14.4984	6.16257
ENSBTAG00000037778	CXCL3	chemokine (C-X-C motif) ligand 3	22.1854	28.0984	8.50024	5.53553
ENSBTAG00000009812	CXCL6	chemokine (C-X-C motif) ligand 6 (granulocyte chemotactic protein 2)	3.10834	14.3003	9.8065	5.18919
ENSBTAG00000038639	CXCL9	chemokine (C-X-C motif) ligand 9	18.9499	59.6909	65.2404	23.4159
ENSBTAG00000022039	CMKLR1	chemokine-like receptor 1	ns	-4.42622	ns	ns
ENSBTAG00000013578	CHI3L2	chitinase-3-like protein 2-like	9.47154	6.98636	5.87502	ns
ENSBTAG00000011121	CLCN4	chloride channel 4	ns	-1.79391	ns	ns
ENSBTAG00000020700	CLCN6	chloride channel 6	-2.3688	ns	ns	ns
ENSBTAG00000004613	CSGALNACT1	chondroitin sulfate N-acetylgalactosaminyltransferase 1	ns	-2.02752	ns	ns
ENSBTAG00000012219	CSPG4	chondroitin sulfate proteoglycan 4	ns	-1.94425	-3.16779	ns
ENSBTAG00000000638	CDT1	chromatin licensing and DNA replication factor 1	ns	-2.19515	ns	ns
ENSBTAG00000038306	CBX2	chromobox homolog 2	ns	-3.23103	ns	ns
ENSBTAG00000021841	CHD7	chromodomain helicase DNA binding protein 7	ns	-2.02246	ns	ns
ENSBTAG00000001395	C1H21orf91	chromosome 1 open reading frame, human C21orf91	ns	2.91275	ns	1.99879
ENSBTAG00000009272	C10H14orf43	chromosome 10 open reading frame, human C14orf43	-2.20649	ns	ns	ns
ENSBTAG00000004558	C10H15orf48	chromosome 10 open reading frame, human C15orf48	2.24197	4.06016	3.13223	1.99317
ENSBTAG00000011338	C10H5orf13	chromosome 10 open reading frame, human C5orf13	ns	ns	ns	-1.52085
ENSBTAG00000018761	C11H2orf18	chromosome 11 open reading frame, human C2orf18	ns	-2.06024	ns	ns
ENSBTAG00000016939	C11H2orf42	chromosome 11 open reading frame, human C2orf42	ns	2.55154	ns	ns
ENSBTAG00000014150	C11H9orf16	chromosome 11 open reading frame, human C9orf16	ns	ns	ns	-1.57114
ENSBTAG00000008348	C13H20orf112	chromosome 13 open reading frame, human C20orf112	ns	-2.24966	ns	ns
ENSBTAG00000027327	C13H20orf123	chromosome 13 open reading frame, human C20orf123	ns	3.47226	ns	ns
ENSBTAG00000008513	C16H1orf186	chromosome 16 open reading frame, human C1orf186	ns	-4.14219	ns	-1.99041
ENSBTAG00000004941	C16H1orf49	chromosome 16 open reading frame, human C1orf49	ns	-3.74041	ns	ns
ENSBTAG00000010630	C17H4orf29	chromosome 17 open reading frame, human C4orf29	ns	1.99853	ns	ns
ENSBTAG00000001711	C19H17orf59	chromosome 19 open reading frame, human C17orf59	ns	-2.02746	ns	ns
ENSBTAG00000018176	C19H17orf62	chromosome 19 open reading frame, human C17orf62	ns	-1.96059	ns	ns
ENSBTAG00000006223	C2H1orf38	chromosome 2 open reading frame, human C1orf38	2.53447	ns	ns	ns
ENSBTAG00000021021	C21H15orf39	chromosome 21 open reading frame, human C15orf39	-2.46693	-1.80529	ns	ns
ENSBTAG00000022681	C22H3orf64	chromosome 22 open reading frame, human C3orf64	ns	ns	ns	1.60341
ENSBTAG00000044079	C22H3orf78	chromosome 22 open reading frame, human C3orf78	ns	-1.99012	ns	ns
ENSBTAG00000026919	PXDC1	chromosome 23 open reading frame, human C6orf145	ns	-2.09054	ns	ns
ENSBTAG00000015190	C24H18orf8	chromosome 24 open reading frame, human C18orf8	ns	2.43976	ns	ns
ENSBTAG00000021856	C26H10orf28	chromosome 26 open reading frame, human C10orf28	ns	1.83693	ns	ns
ENSBTAG00000002670	C28H10orf10	chromosome 28 open reading frame, human C10orf10	6.61561	ns	ns	ns
ENSBTAG00000010888	C28H10orf54	chromosome 28 open reading frame, human C10orf54	ns	-2.5437	ns	ns
ENSBTAG00000014325	C3H1orf109	chromosome 3 open reading frame, human C1orf109	2.5448	1.76632	ns	ns
ENSBTAG00000038283	C4H7orf23	chromosome 4 open reading frame, human C7orf23	ns	1.80464	ns	ns
ENSBTAG00000010555	C4H7orf53	chromosome 4 open reading frame, human C7orf53	ns	ns	ns	-1.95367
ENSBTAG00000000380	C5H12orf39	chromosome 5 open reading frame, human C12orf39	2.73849	4.47623	ns	ns
ENSBTAG00000017375	C6H4orf32	chromosome 6 open reading frame, human C4orf32	ns	2.43305	ns	ns
ENSBTAG00000016477	C7H19orf35	chromosome 7 open reading frame, human C19orf35	ns	-12.6594	-3.87897	ns
ENSBTAG00000004714	C7H19orf59	chromosome 7 open reading frame, human C19orf59	ns	5.57487	13.946	ns
ENSBTAG00000011202	C8H9orf89	chromosome 8 open reading frame, human C9orf89	ns	-2.02195	ns	ns
ENSBTAG00000000204	C8H9orf91	chromosome 8 open reading frame, human C9orf91	ns	1.81613	ns	ns
ENSBTAG00000014054	C9H6orf165	chromosome 9 open reading frame, human C6orf165	ns	-3.67856	ns	ns
ENSBTAG00000015361	CNTFR	ciliary neurotrophic factor receptor	ns	5.41072	ns	ns
ENSBTAG00000003822	CROCC	ciliary rootlet coiled-coil, rootletin	ns	-2.11977	ns	ns
ENSBTAG00000002826	CLSPN	claspin	ns	-2.32349	ns	ns
ENSBTAG00000020649	CIITA	class II, major histocompatibility complex, transactivator	ns	-1.90147	ns	ns
ENSBTAG00000013148	CLDN1	claudin 1	3.56255	8.02047	ns	ns
ENSBTAG00000020996	CLDND1	claudin domain containing 1	ns	1.73957	ns	ns
ENSBTAG00000004502	CLUAP1	clusterin associated protein 1	ns	-2.00486	ns	ns
ENSBTAG00000005828	MERTK	c-mer proto-oncogene tyrosine kinase	ns	-2.71717	ns	ns
ENSBTAG00000007101	F3	coagulation factor III (thromboplastin, tissue factor)	4.44123	5.14755	ns	ns
ENSBTAG00000017722	F5	coagulation factor V (proaccelerin, labile factor)	ns	2.48808	ns	ns
ENSBTAG00000003572	F11	coagulation factor XI	ns	5.93563	6.33251	ns
ENSBTAG00000004659	COQ10B	coenzyme Q10 homolog B (S. cerevisiae)	ns	2.56743	ns	ns
ENSBTAG00000003557	CCDC117	coiled-coil domain containing 117	2.27714	ns	ns	ns
ENSBTAG00000033221	CCDC152	coiled-coil domain containing 152	ns	ns	ns	1.5017
ENSBTAG00000009459	CCDC165	coiled-coil domain containing 165	ns	-1.78556	ns	ns
ENSBTAG00000004484	CCDC41	coiled-coil domain containing 41	ns	2.5942	ns	ns
ENSBTAG00000000838	CCDC88C	coiled-coil domain containing 88C	ns	-2.33258	ns	ns
ENSBTAG00000003189	LOC522998	coiled-coil domain-containing protein 6-like	ns	-1.77401	ns	ns
ENSBTAG00000008723	CCBE1	collagen and calcium binding EGF domains 1	ns	2.03908	ns	2.4041
ENSBTAG00000021217	COL11A1	collagen, type XI, alpha 1	ns	ns	-4.56534	ns
ENSBTAG00000012771	CSF1R	colony stimulating factor 1 receptor	ns	-2.39	ns	ns
ENSBTAG00000001570	CSF2	colony stimulating factor 2 (granulocyte-macrophage)	96.1106	66.2491	ns	ns
ENSBTAG00000009064	CSF2RB	colony stimulating factor 2 receptor, beta, low-affinity (granulocyte-macrophage)	ns	1.75988	ns	1.50692
ENSBTAG00000021462	CSF3	colony stimulating factor 3 (granulocyte)	22.4183	52.3609	47.3253	51.8861
ENSBTAG00000011196	C1QB	complement component 1, q subcomponent, B chain	ns	ns	2.80722	ns
ENSBTAG00000008612	C1R	complement component 1, r subcomponent	ns	ns	4.67792	3.37591
ENSBTAG00000016204	C1RL	complement component 1, r subcomponent-like	ns	-2.29673	ns	ns
ENSBTAG00000004840	C1S	complement component 1, s subcomponent	ns	1.9249	3.24221	3.2861
ENSBTAG00000007450	C2	complement component 2	ns	2.04749	ns	1.54332
ENSBTAG00000034501	CFI	complement factor I	ns	ns	ns	3.13024
ENSBTAG00000004124	CPOX	coproporphyrinogen oxidase	ns	1.72651	ns	ns
ENSBTAG00000010927	CBFA2T3	core-binding factor, runt domain, alpha subunit 2; translocated to, 3	ns	-3.30466	-5.29201	ns
ENSBTAG00000021469	LOC530341	cortactin-binding protein 2-like	ns	-3.72842	ns	ns
ENSBTAG00000004869	CXADR	coxsackie virus and adenovirus receptor	ns	-2.82917	ns	ns
ENSBTAG00000035998	CKB	creatine kinase, brain	ns	ns	ns	-2.20124
ENSBTAG00000002202	CRAMP1L	Crm, cramped-like (Drosophila)	-2.4249	ns	ns	ns
ENSBTAG00000030424	CLEC1A	C-type lectin domain family 1, member A	ns	-3.34696	ns	ns
ENSBTAG00000017895	CLEC10A	C-type lectin domain family 10, member A	ns	12.8015	6.22892	2.90713
ENSBTAG00000012185	CLEC4E	C-type lectin domain family 4, member E	ns	ns	ns	1.86066
ENSBTAG00000020453	CLEC5A	C-type lectin domain family 5, member A	ns	-2.08038	ns	-2.52227
ENSBTAG00000023635	CLEC6A	C-type lectin domain family 6, member A	ns	ns	3.69755	ns
ENSBTAG00000012482	CDCP1	CUB domain containing protein 1	ns	ns	ns	1.68885
ENSBTAG00000003986	CXXC5	CXXC finger protein 5	ns	-4.33382	ns	ns
ENSBTAG00000004943	CCNA2	cyclin A2	ns	ns	ns	1.99282
ENSBTAG00000021768	CCNG2	cyclin G2	ns	2.18138	ns	ns
ENSBTAG00000001510	CDK17	cyclin-dependent kinase 17	ns	2.01112	ns	ns
ENSBTAG00000008353	CDKN1A	cyclin-dependent kinase inhibitor 1A (p21, Cip1)	2.22674	ns	ns	ns
ENSBTAG00000016412	CDKN2B	cyclin-dependent kinase inhibitor 2B (p15, inhibits CDK4)	ns	-2.05993	-2.82118	-2.10945
ENSBTAG00000010731	CDKN2D	cyclin-dependent kinase inhibitor 2D (p19, inhibits CDK4)	2.6111	ns	ns	ns
ENSBTAG00000017442	CDO1	cysteine dioxygenase, type I	ns	ns	ns	2.42415
ENSBTAG00000003845	CSRNP1	cysteine-serine-rich nuclear protein 1	ns	2.11368	ns	ns
ENSBTAG00000000831	CTNS	cystinosin, lysosomal cystine transporter	ns	-2.01943	ns	ns
ENSBTAG00000006136	CDA	cytidine deaminase	5.70022	18.9514	8.39489	4.24592
ENSBTAG00000019979	CMPK2	cytidine monophosphate (UMP-CMP) kinase 2, mitochondrial	ns	11.2874	8.47827	2.5775
ENSBTAG00000019521	COX6A2	cytochrome c oxidase subunit VIa polypeptide 2	ns	ns	ns	-6.95453
ENSBTAG00000014878	COX7A1	cytochrome c oxidase subunit VIIa polypeptide 1 (muscle)	ns	ns	ns	1.90662
ENSBTAG00000010531	CYP1B1	cytochrome P450, family 1, subfamily B, polypeptide 1	ns	1.9916	ns	ns
ENSBTAG00000018240	CYP2S1	cytochrome P450, family 2, subfamily S, polypeptide 1	ns	-3.00881	ns	ns
ENSBTAG00000012972	CYP2U1	cytochrome P450, family 2, subfamily U, polypeptide 1	ns	-3.36851	ns	ns
ENSBTAG00000002765	CYP24A1	cytochrome P450, family 24, subfamily A, polypeptide 1	19.8303	8.78241	ns	ns
ENSBTAG00000016906	CYP27B1	cytochrome P450, family 27, subfamily B, polypeptide 1	ns	12.8017	ns	ns
ENSBTAG00000001299	CYP7B1	cytochrome P450, family 7, subfamily B, polypeptide 1	ns	2.17275	ns	2.20975
ENSBTAG00000001021	CYP1A1	cytochrome P450, subfamily I (aromatic compound-inducible), polypeptide 1	ns	1.91514	ns	ns
ENSBTAG00000014237	CYTH4	cytohesin 4	ns	-1.90469	ns	ns
ENSBTAG00000022622	CISH	cytokine inducible SH2-containing protein	4.81797	3.27184	ns	ns
ENSBTAG00000000623	CPEB1	cytoplasmic polyadenylation element binding protein 1	ns	-2.33212	ns	ns
ENSBTAG00000015450	CPEB3	cytoplasmic polyadenylation element binding protein 3	ns	-2.9823	ns	ns
ENSBTAG00000002298	CKAP2L	cytoskeleton associated protein 2-like	ns	ns	ns	1.76827
ENSBTAG00000013170	CTLA4	cytotoxic T-lymphocyte-associated protein 4	ns	13.72	ns	ns
ENSBTAG00000006754	DBP	D site of albumin promoter (albumin D-box) binding protein	ns	-3.83143	ns	ns
ENSBTAG00000025458	DPF3	D4, zinc and double PHD fingers, family 3	ns	-4.91092	ns	ns
ENSBTAG00000003366	DDX58	DEAD (Asp-Glu-Ala-Asp) box polypeptide 58	ns	2.23723	2.90333	ns
ENSBTAG00000008993	LOC540312	dEAD/H (Asp-Glu-Ala-Asp/His) box polypeptide 26B-like	ns	-2.96006	ns	ns
ENSBTAG00000015326	DFNA5	deafness, autosomal dominant 5	ns	4.69103	ns	ns
ENSBTAG00000016830	DAXX	death-domain associated protein	ns	1.82448	ns	ns
ENSBTAG00000015513	DOCK5	dedicator of cytokinesis 5	ns	-1.76099	ns	ns
ENSBTAG00000033545	DEFB1	defensin, beta 1	ns	ns	ns	-1.59061
ENSBTAG00000034954	DEFB5	defensin, beta 5	3.59726	6.13512	14.8511	22.8995
ENSBTAG00000015936	DBC1	deleted in bladder cancer 1	ns	-4.87038	ns	ns
ENSBTAG00000009933	DTX3L	deltex 3-like (Drosophila)	ns	2.22623	2.34799	ns
ENSBTAG00000031809	DENND1C	DENN/MADD domain containing 1C	ns	-2.34548	ns	ns
ENSBTAG00000020172	DENND2D	DENN/MADD domain containing 2D	ns	-1.96954	ns	ns
ENSBTAG00000006132	DENND3	DENN/MADD domain containing 3	ns	2.84196	ns	ns
ENSBTAG00000018711	DENND4B	DENN/MADD domain containing 4B	ns	-1.72399	ns	ns
ENSBTAG00000018294	DNASE1L3	deoxyribonuclease I-like 3	ns	ns	5.47831	4.98837
ENSBTAG00000021809	DEPDC7	DEP domain containing 7	ns	-4.06464	ns	ns
ENSBTAG00000005353	DES	desmin	ns	ns	-16.7104	ns
ENSBTAG00000012443	DIAPH3	diaphanous homolog 3 (Drosophila)	ns	ns	ns	1.7459
ENSBTAG00000025622	DEF6	differentially expressed in FDCP 6 homolog (mouse)	ns	-5.41598	ns	ns
ENSBTAG00000016152	DAB2	disabled homolog 2, mitogen-responsive phosphoprotein (Drosophila)	ns	-2.92555	ns	ns
ENSBTAG00000014889	DCBLD2	discoidin, CUB and LCCL domain containing 2	ns	1.76595	ns	ns
ENSBTAG00000002331	DLGAP5	discs, large (Drosophila) homolog-associated protein 5	ns	ns	ns	1.89911
ENSBTAG00000008665	DIXDC1	DIX domain containing 1	ns	2.01355	ns	ns
ENSBTAG00000000737	DMXL2	Dmx-like 2	ns	3.58303	ns	1.56633
ENSBTAG00000021143	LOC100848258	DNA (cytosine-5)-methyltransferase 3A-like	ns	-1.79851	ns	ns
ENSBTAG00000017287	DRAM1	DNA-damage regulated autophagy modulator 1	ns	2.10226	ns	ns
ENSBTAG00000000163	DDIT4	DNA-damage-inducible transcript 4	ns	1.94064	ns	ns
ENSBTAG00000016265	DNAJA1	DnaJ (Hsp40) homolog, subfamily A, member 1	ns	1.90378	ns	ns
ENSBTAG00000003341	DOK2	docking protein 2, 56kDa	ns	-2.21518	ns	ns
ENSBTAG00000014306	DOPEY2	dopey family member 2	ns	-2.08653	ns	ns
ENSBTAG00000008098	DCLK2	doublecortin-like kinase 2	ns	ns	-4.87961	-2.71822
ENSBTAG00000007921	DAPP1	dual adaptor of phosphotyrosine and 3-phosphoinositides	ns	2.0735	ns	ns
ENSBTAG00000013863	DUSP1	dual specificity phosphatase 1	2.22655	2.32542	ns	ns
ENSBTAG00000033255	DUSP11	dual specificity phosphatase 11 (RNA/RNP complex 1-interacting)	ns	2.36253	ns	ns
ENSBTAG00000010763	DUSP16	dual specificity phosphatase 16	ns	2.33563	ns	ns
ENSBTAG00000020350	DUSP2	dual specificity phosphatase 2	3.41187	2.30687	3.21129	ns
ENSBTAG00000044208	DUSP4	dual specificity phosphatase 4	ns	ns	ns	-2.08148
ENSBTAG00000021912	DUSP7	dual specificity phosphatase 7	ns	-3.51696	ns	ns
ENSBTAG00000020283	DUSP5	dual specificity protein phosphatase 5-like	2.64954	3.99228	ns	ns
ENSBTAG00000012509	DYRK1B	dual-specificity tyrosine-(Y)-phosphorylation regulated kinase 1B	ns	-1.91226	ns	ns
ENSBTAG00000011307	DNM1	dynamin 1	ns	ns	ns	-1.87713
ENSBTAG00000022509	DNAH9	dynein, axonemal, heavy chain 9	ns	-4.55691	ns	ns
ENSBTAG00000021072	DTNB	dystrobrevin, beta	ns	-1.90588	ns	ns
ENSBTAG00000013347	DMPK	dystrophia myotonica-protein kinase	ns	ns	-3.36392	ns
ENSBTAG00000024058	EGR4	early growth response 4	40.2317	ns	ns	ns
ENSBTAG00000026369	ENC1	ectodermal-neural cortex 1 (with BTB-like domain)	ns	-2.42904	-3.44016	-1.59126
ENSBTAG00000021830	ENPP1	ectonucleotide pyrophosphatase/phosphodiesterase 1	ns	-1.92903	ns	ns
ENSBTAG00000006943	EFCAB3	EF-hand calcium binding domain 3	ns	5.83946	ns	ns
ENSBTAG00000017448	EFEMP1	EGF containing fibulin-like extracellular matrix protein 1	ns	ns	ns	-2.18887
ENSBTAG00000008172	EGLN3	egl nine homolog 3 (C. elegans)	ns	ns	ns	1.85496
ENSBTAG00000019517	ELN	elastin	ns	ns	ns	-1.65378
ENSBTAG00000003880	EMILIN2	elastin microfibril interfacer 2	ns	2.67671	ns	ns
ENSBTAG00000003359	ELOVL5	ELOVL fatty acid elongase 5	ns	1.77434	ns	ns
ENSBTAG00000004221	ESM1	endothelial cell-specific molecule 1	ns	ns	ns	2.31462
ENSBTAG00000003711	EPAS1	endothelial PAS domain protein 1	ns	2.0798	ns	1.78953
ENSBTAG00000008096	EDN1	endothelin 1	6.64817	41.7916	ns	ns
ENSBTAG00000002977	ECE1	endothelin converting enzyme 1	2.35887	6.41329	3.59116	ns
ENSBTAG00000021918	EZH1	enhancer of zeste homolog 1 (Drosophila)	ns	-1.88803	ns	ns
ENSBTAG00000009426	EZH2	enhancer of zeste homolog 2 (Drosophila)	2.17159	2.35791	ns	1.70698
ENSBTAG00000019625	EHHADH	enoyl-CoA, hydratase/3-hydroxyacyl CoA dehydrogenase	ns	-4.3013	ns	ns
ENSBTAG00000005313	EPHB3	EPH receptor B3	ns	-2.00192	ns	ns
ENSBTAG00000016991	EFNB2	ephrin-B2	2.97955	ns	ns	ns
ENSBTAG00000010273	EREG	epiregulin	3.60894	ns	7.09023	ns
ENSBTAG00000036078	EMP1	epithelial membrane protein 1	ns	1.71577	ns	ns
ENSBTAG00000019054	EPSTI1	epithelial stromal interaction 1 (breast)	ns	2.77464	ns	ns
ENSBTAG00000000140	EPHX1	epoxide hydrolase 1, microsomal (xenobiotic)	ns	ns	ns	2.00785
ENSBTAG00000015241	EPHX2	epoxide hydrolase 2, cytoplasmic	ns	2.36201	ns	ns
ENSBTAG00000012829	EBI3	Epstein-Barr virus induced 3	2.72708	6.5286	5.66228	ns
ENSBTAG00000006609	ERRFI1	ERBB receptor feedback inhibitor 1	ns	ns	ns	1.77013
ENSBTAG00000015716	ERO1L	ERO1-like (S. cerevisiae)	ns	2.2755	ns	ns
ENSBTAG00000006667	EPB41	erythrocyte membrane protein band 4.1 (elliptocytosis 1, RH-linked)	ns	-1.79596	ns	ns
ENSBTAG00000005960	EPB41L2	erythrocyte membrane protein band 4.1-like 2	ns	1.78936	ns	ns
ENSBTAG00000008197	EPOR	erythropoietin receptor	ns	-3.52577	ns	ns
ENSBTAG00000006551	ESCO2	establishment of cohesion 1 homolog 2 (S. cerevisiae)	ns	ns	ns	2.54444
ENSBTAG00000017150	EHF	ets homologous factor	5.03709	16.5792	ns	ns
ENSBTAG00000008649	ETV3	ets variant 3	ns	2.52915	ns	ns
ENSBTAG00000000861	ETV3L	ets variant 3-like	ns	9.55008	ns	ns
ENSBTAG00000005676	EHMT2	euchromatic histone-lysine N-methyltransferase 2	ns	-1.69747	ns	ns
ENSBTAG00000030962	EEFSEC	eukaryotic elongation factor, selenocysteine-tRNA-specific	ns	-1.82205	ns	ns
ENSBTAG00000008703	EIF2AK2	eukaryotic translation initiation factor 2-alpha kinase 2	ns	2.43416	ns	ns
ENSBTAG00000001579	EIF2C2	eukaryotic translation initiation factor 2C, 2	ns	2.09052	ns	ns
ENSBTAG00000011415	ETF1	eukaryotic translation termination factor 1	ns	1.66039	ns	ns
ENSBTAG00000013042	EXOC5	exocyst complex component 5	ns	1.68673	ns	ns
ENSBTAG00000030757	ELFN1	extracellular leucine-rich repeat and fibronectin type III domain containing 1	ns	-4.89557	ns	ns
ENSBTAG00000003806	ECM1	extracellular matrix protein 1	ns	ns	ns	1.85421
ENSBTAG00000000015	FOXRED2	FAD-dependent oxidoreductase domain containing 2	ns	-1.9251	ns	ns
ENSBTAG00000010023	FAM107B	family with sequence similarity 107, member B	3.53517	3.26978	ns	ns
ENSBTAG00000036016	FAM111B	family with sequence similarity 111, member B	ns	3.82405	2.88162	1.92755
ENSBTAG00000006886	FAM117A	family with sequence similarity 117, member A	ns	-2.2088	ns	ns
ENSBTAG00000008839	FAM123B	family with sequence similarity 123B	-2.70687	ns	ns	ns
ENSBTAG00000014548	FAM129A	family with sequence similarity 129, member A	ns	3.07004	ns	ns
ENSBTAG00000019066	FAM167A	family with sequence similarity 167, member A	ns	-12.1512	ns	ns
ENSBTAG00000002027	FAM167B	family with sequence similarity 167, member B	ns	5.28969	ns	ns
ENSBTAG00000003607	FAM20C	family with sequence similarity 20, member C	ns	-2.92788	ns	ns
ENSBTAG00000006549	FAM26F	family with sequence similarity 26, member F	5.02606	5.10263	3.11577	2.62298
ENSBTAG00000030921	FAM3B	family with sequence similarity 3, member B	ns	3.16393	4.53574	ns
ENSBTAG00000018413	FAM46B	family with sequence similarity 46, member B	ns	-2.45209	ns	ns
ENSBTAG00000012779	FAM49A	family with sequence similarity 49, member A	ns	2.00808	ns	ns
ENSBTAG00000005945	FAM55D	family with sequence similarity 55, member D	ns	3.32783	ns	ns
ENSBTAG00000012297	FAM65C	family with sequence similarity 65, member C	4.46657	18.5151	ns	ns
ENSBTAG00000004542	FAM78A	family with sequence similarity 78, member A	ns	-5.1553	ns	ns
ENSBTAG00000017118	FAM8A1	family with sequence similarity 8, member A1	ns	3.4864	ns	ns
ENSBTAG00000002921	FAM82A2	family with sequence similarity 82, member A2	ns	1.92329	ns	ns
ENSBTAG00000003705	FAM83G	family with sequence similarity 83, member G	-3.39714	-5.82067	ns	-2.58242
ENSBTAG00000001906	FANCA	Fanconi anemia, complementation group A	ns	-4.27098	ns	ns
ENSBTAG00000010785	FAS	Fas (TNF receptor superfamily, member 6)	ns	1.72899	ns	ns
ENSBTAG00000016819	FABP3	fatty acid binding protein 3, muscle and heart (mammary-derived growth inhibitor)	ns	-1.87883	ns	-1.96482
ENSBTAG00000037526	FABP4	fatty acid binding protein 4, adipocyte	ns	ns	ns	-2.31356
ENSBTAG00000039718	FABP9	fatty acid binding protein 9, testis	ns	ns	65.9001	-21.2759
ENSBTAG00000022294	FADS1	fatty acid desaturase 1	ns	ns	ns	-1.78212
ENSBTAG00000015505	FADS2	fatty acid desaturase 2	ns	2.77244	ns	ns
ENSBTAG00000004322	FOS	FBJ murine osteosarcoma viral oncogene homolog	ns	-6.96709	ns	ns
ENSBTAG00000018848	FBXL3	F-box and leucine-rich repeat protein 3	ns	2.04695	ns	ns
ENSBTAG00000005376	FBXO30	F-box protein 30	ns	2.25221	ns	ns
ENSBTAG00000016194	FBXO32	F-box protein 32	-2.55592	ns	ns	ns
ENSBTAG00000006836	FBXO33	F-box protein 33	ns	2.71002	ns	ns
ENSBTAG00000002096	FCGR3A	Fc fragment of IgG, low affinity IIIa, receptor (CD16a)	ns	ns	ns	1.81631
ENSBTAG00000004043	LOC407171	Fc gamma 2 receptor	ns	5.18401	2.56511	2.04033
ENSBTAG00000005891	FCRL1	Fc receptor-like 1	ns	ns	-4.96675	ns
ENSBTAG00000002941	FES	feline sarcoma oncogene	ns	-2.97231	ns	ns
ENSBTAG00000003963	FER1L5	fer-1-like 5 (C. elegans)	ns	-2.47472	ns	ns
ENSBTAG00000007624	FRMD4B	FERM domain containing 4B	ns	-2.13642	ns	ns
ENSBTAG00000016177	FGL1	fibrinogen-like 1	ns	ns	2.78775	ns
ENSBTAG00000009717	FGL2	fibrinogen-like 2	ns	ns	2.3149	1.78225
ENSBTAG00000012413	FGF12	fibroblast growth factor 12	ns	ns	ns	-1.97566
ENSBTAG00000000128	FGF18	fibroblast growth factor 18	ns	2.64427	ns	ns
ENSBTAG00000004013	FGF7	fibroblast growth factor 7	ns	ns	ns	1.96199
ENSBTAG00000016915	FLT1	fms-related tyrosine kinase 1 (vascular endothelial growth factor/vascular permeability factor receptor)	2.46802	7.52535	3.34777	ns
ENSBTAG00000008010	FLCN	folliculin	ns	1.71938	ns	ns
ENSBTAG00000000009	FOXF1	forkhead box F1	ns	-2.18982	ns	ns
ENSBTAG00000009206	FOXS1	forkhead box S1	ns	3.02643	ns	ns
ENSBTAG00000020313	FNBP1	formin binding protein 1	ns	1.70572	ns	ns
ENSBTAG00000032427	FHOD1	formin homology 2 domain containing 1	ns	-2.86048	ns	ns
ENSBTAG00000026851	FMNL2	formin-like 2	ns	-2.17638	ns	ns
ENSBTAG00000016593	FMNL3	formin-like 3	ns	1.9985	ns	ns
ENSBTAG00000006194	FOSL1	FOS-like antigen 1	ns	2.8369	ns	ns
ENSBTAG00000018513	FHL1	four and a half LIM domains 1	ns	ns	ns	-1.56389
ENSBTAG00000007300	FHL3	four and a half LIM domains 3	ns	-2.07716	ns	ns
ENSBTAG00000012552	FMR1	fragile X mental retardation 1	ns	1.747	ns	ns
ENSBTAG00000008283	FLI1	Friend leukemia virus integration 1	ns	-2.30713	ns	ns
ENSBTAG00000040128	FZD4	frizzled family receptor 4	ns	2.13225	ns	ns
ENSBTAG00000020957	FZD5	frizzled family receptor 5	ns	ns	ns	-2.50581
ENSBTAG00000015072	FZD8	frizzled family receptor 8	ns	-1.95306	ns	ns
ENSBTAG00000009733	FBP1	fructose-1,6-bisphosphatase 1	ns	ns	57.8358	ns
ENSBTAG00000001637	FUNDC1	FUN14 domain containing 1	ns	2.26353	ns	ns
ENSBTAG00000002939	FURIN	furin (paired basic amino acid cleaving enzyme)	ns	-1.82725	ns	ns
ENSBTAG00000006771	FRY	furry homolog (Drosophila)	ns	-1.91581	ns	ns
ENSBTAG00000014354	FXYD6	FXYD domain containing ion transport regulator 6	ns	ns	-2.74382	ns
ENSBTAG00000014172	FGD2	FYVE, RhoGEF and PH domain containing 2	ns	-2.73472	ns	ns
ENSBTAG00000005453	FGD4	FYVE, RhoGEF and PH domain containing 4	ns	-2.0918	ns	ns
ENSBTAG00000004347	GPR116	G protein-coupled receptor 116	ns	ns	ns	-1.49603
ENSBTAG00000032084	GPR183	G protein-coupled receptor 183	2.40103	ns	ns	ns
ENSBTAG00000030193	GPR35	G protein-coupled receptor 35	ns	-3.37644	ns	ns
ENSBTAG00000015592	GPR84	G protein-coupled receptor 84	3.43563	5.1456	ns	ns
ENSBTAG00000018663	GPRC5C	G protein-coupled receptor, family C, group 5, member C	ns	ns	-3.87497	ns
ENSBTAG00000015017	GAL3ST4	galactose-3-O-sulfotransferase 4	ns	-3.66018	-2.28187	ns
ENSBTAG00000006608	GGT5	gamma-glutamyltransferase 5	3.50745	4.04759	5.64511	8.01806
ENSBTAG00000017425	GJB2	gap junction protein, beta 2, 26kDa	ns	8.70743	6.88662	ns
ENSBTAG00000021474	GSDMD	gasdermin D	ns	-1.71313	ns	ns
ENSBTAG00000012124	GPBP1	GC-rich promoter binding protein 1	ns	2.06285	ns	ns
ENSBTAG00000020665	GFRA2	GDNF family receptor alpha 2	ns	-3.30772	ns	-1.91794
ENSBTAG00000020059	GEN1	Gen homolog 1, endonuclease (Drosophila)	ns	ns	ns	1.83509
ENSBTAG00000000504	GTF2B	general transcription factor IIB	3.04365	2.53851	ns	ns
ENSBTAG00000005160	GTF2H1	general transcription factor IIH, polypeptide 1, 62kDa	ns	2.6072	ns	ns
ENSBTAG00000004091	GTF3C4	general transcription factor IIIC, polypeptide 4, 90kDa	-2.54182	ns	ns	ns
ENSBTAG00000001108	GMCL1	germ cell-less homolog 1 (Drosophila)	ns	1.84406	ns	ns
ENSBTAG00000002576	GLDN	gliomedin	ns	-1.95214	ns	-2.62911
ENSBTAG00000014467	GLIS3	GLIS family zinc finger 3	ns	1.93103	ns	ns
ENSBTAG00000012757	GCNT1	glucosaminyl (N-acetyl) transferase 1, core 2	ns	ns	ns	1.58041
ENSBTAG00000039326	GCNT2	glucosaminyl (N-acetyl) transferase 2, I-branching enzyme (I blood group)	ns	2.69426	ns	ns
ENSBTAG00000039513	GCNT2	glucosaminyl (N-acetyl) transferase 2, I-branching enzyme (I blood group)	ns	3.35353	ns	ns
ENSBTAG00000013631	GLUL	glutamate-ammonia ligase	ns	-2.60958	ns	ns
ENSBTAG00000015571	GCLC	glutamate-cysteine ligase, catalytic subunit	ns	2.15398	ns	ns
ENSBTAG00000002215	GFPT2	glutamine-fructose-6-phosphate transaminase 2	2.20293	2.41518	ns	ns
ENSBTAG00000013423	GLRX5	glutaredoxin 5	ns	1.79069	ns	ns
ENSBTAG00000043553	GPX3	glutathione peroxidase 3 (plasma)	ns	2.17311	ns	ns
ENSBTAG00000009826	GPD1L	glycerol-3-phosphate dehydrogenase 1-like	ns	-1.85482	ns	ns
ENSBTAG00000009770	GPD2	glycerol-3-phosphate dehydrogenase 2 (mitochondrial)	ns	2.88387	ns	ns
ENSBTAG00000007176	GDPD1	glycerophosphodiester phosphodiesterase domain containing 1	ns	2.93617	ns	ns
ENSBTAG00000014863	GYPC	glycophorin C (Gerbich blood group)	3.91757	3.78891	ns	ns
ENSBTAG00000027626	GOLGA7	golgin A7	ns	1.85242	ns	ns
ENSBTAG00000004971	GRAMD1C	GRAM domain containing 1C	ns	2.15885	ns	ns
ENSBTAG00000016770	GAPT	GRB2-binding adaptor protein, transmembrane	ns	-3.17564	ns	ns
ENSBTAG00000003707	GRAP	GRB2-related adaptor protein	ns	-2.48652	ns	ns
ENSBTAG00000015157	GRAP2	GRB2-related adaptor protein 2	ns	-5.95513	ns	ns
ENSBTAG00000025462	GADD45B	growth arrest and DNA-damage-inducible, beta	2.77192	ns	ns	ns
ENSBTAG00000013822	GAS2L3	growth arrest-specific 2 like 3	-2.54263	-2.08289	ns	ns
ENSBTAG00000019107	GAS7	growth arrest-specific 7	ns	-3.50913	ns	ns
ENSBTAG00000015402	GREB1	growth regulation by estrogen in breast cancer 1	ns	-5.17318	ns	ns
ENSBTAG00000021658	GRASP	GRP1 (general receptor for phosphoinositides 1)-associated scaffold protein	3.70887	ns	ns	ns
ENSBTAG00000010324	GTPBP1	GTP binding protein 1	ns	1.77642	ns	ns
ENSBTAG00000007596	GEM	GTP binding protein overexpressed in skeletal muscle	ns	1.79752	ns	ns
ENSBTAG00000040151	GCH1	GTP cyclohydrolase 1	5.42305	3.57732	ns	ns
ENSBTAG00000008122	GNG5	guanine nucleotide binding protein (G protein), gamma 5	ns	1.92783	ns	ns
ENSBTAG00000001143	LOC511531	guanylate binding protein 1, interferon-inducible-like	ns	5.80742	4.20699	1.66082
ENSBTAG00000014529	LOC507055	guanylate binding protein 4-like	ns	3.82418	3.58716	1.75693
ENSBTAG00000002416	LOC507055	guanylate binding protein 4-like	ns	11.032	ns	ns
ENSBTAG00000038625	LOC781225	guanylate binding protein 4-like	ns	5.09966	ns	ns
ENSBTAG00000015060	GBP5	guanylate binding protein 5	9.48964	10.4825	4.76487	2.01019
ENSBTAG00000014857	GBP7	guanylate binding protein 7	ns	2.94215	2.72847	1.78406
ENSBTAG00000038500	LOC783604	guanylate-binding protein 4-like	ns	3.62884	5.63685	ns
ENSBTAG00000040116	H1FX	H1 histone family, member X	ns	-1.85021	ns	ns
ENSBTAG00000024909	H3F3A	H3 histone, family 3A	ns	2.05351	ns	ns
ENSBTAG00000014705	HES4	hairy and enhancer of split 4 (Drosophila)	14.1427	10.7275	ns	ns
ENSBTAG00000008688	HEYL	hairy/enhancer-of-split related with YRPW motif-like	ns	ns	ns	-4.77574
ENSBTAG00000000250	HDHD3	haloacid dehalogenase-like hydrolase domain containing 3	-2.44336	ns	ns	ns
ENSBTAG00000006354	HP	haptoglobin	ns	53.2321	26.2683	10.5567
ENSBTAG00000019622	LOC786625	hCG1820409-like	ns	-11.4938	ns	ns
ENSBTAG00000001533	HACE1	HECT domain and ankyrin repeat containing E3 ubiquitin protein ligase 1	ns	1.81929	ns	ns
ENSBTAG00000020538	HERC5	hect domain and RLD 5	ns	4.49483	2.65591	ns
ENSBTAG00000020536	HERC6	hect domain and RLD 6	ns	6.16113	5.18087	ns
ENSBTAG00000014217	HHEX	hematopoietically expressed homeobox	ns	-4.18037	ns	ns
ENSBTAG00000018937	HMOX2	heme oxygenase (decycling) 2	ns	1.92729	ns	ns
ENSBTAG00000007932	HCK	hemopoietic cell kinase	ns	1.79776	ns	ns
ENSBTAG00000007449	HS3ST1	heparan sulfate (glucosamine) 3-O-sulfotransferase 1	11.5376	43.4239	ns	ns
ENSBTAG00000006157	HS6ST1	heparan sulfate 6-O-sulfotransferase 1	ns	-1.90731	ns	ns
ENSBTAG00000005745	HPSE	heparanase	ns	2.40811	ns	1.55645
ENSBTAG00000021766	HBEGF	heparin-binding EGF-like growth factor	ns	2.55748	ns	ns
ENSBTAG00000017664	HGF	hepatocyte growth factor (hepapoietin A; scatter factor)	ns	-3.49823	ns	ns
ENSBTAG00000011195	LOC786604	heterogeneous nuclear ribonucleoproteins A2/B1 pseudogene	ns	ns	5.04113	ns
ENSBTAG00000012380	HK1	hexokinase 1	ns	1.67648	ns	ns
ENSBTAG00000013108	LOC614107	hexokinase 2-like	ns	1.79461	ns	ns
ENSBTAG00000014898	HK3	hexokinase 3 (white cell)	ns	ns	ns	-2.89952
ENSBTAG00000033398	HKDC1	hexokinase domain containing 1	ns	ns	ns	-3.02019
ENSBTAG00000004246	H6PD	hexose-6-phosphate dehydrogenase (glucose 1-dehydrogenase)	ns	-2.20752	ns	ns
ENSBTAG00000005028	HIRIP3	HIRA interacting protein 3	ns	-2.56128	ns	ns
ENSBTAG00000014432	HNMT	histamine N-methyltransferase	ns	-2.40049	ns	ns
ENSBTAG00000044071	HRH2	histamine receptor H2	ns	3.26143	ns	ns
ENSBTAG00000039163	HIST1H1D	histone cluster 1, H1d	ns	-2.80221	ns	ns
ENSBTAG00000016254	HDAC5	histone deacetylase 5	ns	-1.70406	ns	ns
ENSBTAG00000013244	HDAC6	histone deacetylase 6	ns	-1.93817	ns	ns
ENSBTAG00000003808	HDAC9	histone deacetylase 9	ns	ns	-3.45259	-3.18003
ENSBTAG00000011839	HMGCS1	HMGCS1 protein-like	ns	1.99491	ns	ns
ENSBTAG00000001252	HIVEP1	human immunodeficiency virus type I enhancer binding protein 1	ns	1.89428	ns	ns
ENSBTAG00000001146	HIVEP2	human immunodeficiency virus type I enhancer binding protein 2	ns	1.90809	ns	ns
ENSBTAG00000000781	HIP1	huntingtin interacting protein 1	ns	-2.43482	ns	ns
ENSBTAG00000001765	HAPLN4	hyaluronan and proteoglycan link protein 4	ns	ns	-10.0182	ns
ENSBTAG00000014773	HMMR	hyaluronan-mediated motility receptor (RHAMM)	ns	ns	ns	1.59225
ENSBTAG00000000483	HYAL1	hyaluronoglucosaminidase 1	ns	1.70737	ns	ns
ENSBTAG00000002346	HSD3B7	hydroxy-delta-5-steroid dehydrogenase, 3 beta- and steroid delta-isomerase 7	ns	4.05402	ns	ns
ENSBTAG00000025942	HPGD	hydroxyprostaglandin dehydrogenase 15-(NAD)	ns	ns	ns	4.72192
ENSBTAG00000015086	HSD11B1	hydroxysteroid (11-beta) dehydrogenase 1	ns	3.66243	ns	4.7424
ENSBTAG00000025130	HIC1	hypermethylated in cancer 1 protein-like	-3.55258	ns	ns	ns
ENSBTAG00000010366	HCRTR1	hypocretin (orexin) receptor 1	ns	ns	ns	-4.0799
ENSBTAG00000020935	HIF1A	hypoxia inducible factor 1, alpha subunit (basic helix-loop-helix transcription factor)	ns	2.01361	ns	ns
ENSBTAG00000016354	IER2	immediate early response 2	2.71133	ns	ns	ns
ENSBTAG00000011358	IER3	immediate early response 3	5.49394	4.73611	ns	1.49829
ENSBTAG00000039764	IER5	immediate early response 5	2.16209	ns	ns	ns
ENSBTAG00000014224	IGSF9B	immunoglobulin superfamily, member 9B	-93.6028	ns	ns	ns
ENSBTAG00000008259	IRG1	immunoresponsive 1 homolog (mouse)	3.60155	12.0124	ns	1.63966
ENSBTAG00000020602	IDO1	indoleamine 2,3-dioxygenase 1	22.5028	34.934	61.5754	ns
ENSBTAG00000014249	IVNS1ABP	influenza virus NS1A binding protein	ns	-1.90509	ns	ns
ENSBTAG00000016169	ID1	inhibitor of DNA binding 1, dominant negative helix-loop-helix protein	ns	-2.17372	ns	ns
ENSBTAG00000021187	ID2	inhibitor of DNA binding 2, dominant negative helix-loop-helix protein	2.72264	ns	ns	ns
ENSBTAG00000032503	ITPRIPL2	inositol 1,4,5-trisphosphate receptor interacting protein-like 2	ns	1.84534	ns	ns
ENSBTAG00000011197	IPMK	inositol polyphosphate multikinase	ns	1.84543	ns	ns
ENSBTAG00000014111	INPP4B	inositol polyphosphate-4-phosphatase, type II, 105kDa	ns	3.81097	ns	ns
ENSBTAG00000020173	INPP5D	inositol polyphosphate-5-phosphatase, 145kDa	ns	-3.49896	ns	ns
ENSBTAG00000001675	ITPKA	inositol-trisphosphate 3-kinase A	7.44848	ns	ns	ns
ENSBTAG00000001592	INSIG1	insulin induced gene 1	ns	2.13801	ns	ns
ENSBTAG00000011082	IGF1	insulin-like growth factor 1 (somatomedin C)	ns	ns	ns	1.58076
ENSBTAG00000003994	IGFBP3	insulin-like growth factor binding protein 3	ns	2.20798	ns	-1.82944
ENSBTAG00000008380	ITGA11	integrin, alpha 11	ns	ns	-2.78795	ns
ENSBTAG00000017266	ITGA6	integrin, alpha 6	ns	ns	ns	-1.89822
ENSBTAG00000016566	ITGA9	integrin, alpha 9	ns	ns	ns	1.88462
ENSBTAG00000019929	ITGAV	integrin, alpha V (vitronectin receptor, alpha polypeptide, antigen CD51)	ns	1.80164	ns	ns
ENSBTAG00000009080	ITGB6	integrin, beta 6	ns	ns	ns	2.13236
ENSBTAG00000003709	ITGB8	integrin, beta 8	ns	3.47143	ns	ns
ENSBTAG00000003489	IPCEF1	interaction protein for cytohesin exchange factors 1	ns	-3.64639	ns	ns
ENSBTAG00000010303	ICAM1	intercellular adhesion molecule 1	4.87691	4.76976	2.32188	ns
ENSBTAG00000019432	LOC506088	intercellular adhesion molecule 2-like	2.96853	3.03929	ns	ns
ENSBTAG00000010314	ICAM4	intercellular adhesion molecule 4 (Landsteiner-Wiener blood group)	42.1007	5.36	ns	ns
ENSBTAG00000010316	ICAM5	intercellular adhesion molecule 5, telencephalin	17.0901	ns	ns	ns
ENSBTAG00000015212	IFNAR2	interferon (alpha, beta and omega) receptor 2	ns	2.77706	ns	ns
ENSBTAG00000015727	IFI47	interferon gamma inducible protein 47	ns	7.03041	ns	ns
ENSBTAG00000012544	IFNGR1	interferon gamma receptor 1	ns	-1.74587	ns	ns
ENSBTAG00000031905	LOC520748	interferon induced transmembrane protein 3 pseudogene	ns	2.56326	6.01055	2.53361
ENSBTAG00000008142	IFIH1	interferon induced with helicase C domain 1	4.73071	4.85589	3.69972	1.93164
ENSBTAG00000031231	IRF1	interferon regulatory factor 1	5.44926	9.76856	2.78359	1.84258
ENSBTAG00000025329	IRF2BPL	interferon regulatory factor 2 binding protein-like	ns	-2.28505	ns	ns
ENSBTAG00000017824	IRF8	interferon regulatory factor 8	2.14545	-1.95078	ns	ns
ENSBTAG00000014762	ISG20	interferon stimulated exonuclease gene 20kDa	3.49922	6.55394	4.31182	ns
ENSBTAG00000017670	LOC512486	interferon-induced guanylate-binding protein 1	ns	3.25677	2.66586	ns
ENSBTAG00000007389	IFI35	interferon-induced protein 35	ns	2.1698	ns	ns
ENSBTAG00000030932	LOC508347	interferon-induced protein 44-like	ns	3.40694	3.70827	ns
ENSBTAG00000007881	IFIT1	interferon-induced protein with tetratricopeptide repeats 1	2.55789	5.543	5.08389	1.75275
ENSBTAG00000034918	IFIT2	interferon-induced protein with tetratricopeptide repeats 2	18.4932	11.7106	5.64654	ns
ENSBTAG00000009768	IFIT3	interferon-induced protein with tetratricopeptide repeats 3	5.3973	7.8415	3.98377	ns
ENSBTAG00000017367	IFIT5	interferon-induced protein with tetratricopeptide repeats 5	ns	2.21853	ns	ns
ENSBTAG00000010549	IFRD1	interferon-related developmental regulator 1	ns	1.9208	ns	ns
ENSBTAG00000013205	IL1RAP	interleukin 1 receptor accessory protein	ns	1.93043	ns	ns
ENSBTAG00000019665	IL1RN	interleukin 1 receptor antagonist	3.95489	7.06527	2.25701	ns
ENSBTAG00000006343	IL1R2	interleukin 1 receptor, type II	ns	12.5544	ns	ns
ENSBTAG00000010349	IL1A	interleukin 1, alpha	14.7796	42.2736	4.47811	5.84975
ENSBTAG00000001321	IL1B	interleukin 1, beta	28.3284	110.073	16.2184	8.41995
ENSBTAG00000006685	IL10	interleukin 10	8.16284	6.68917	ns	ns
ENSBTAG00000015150	IL12A	interleukin 12A (natural killer cell stimulatory factor 1, cytotoxic lymphocyte maturation factor 1, p35)	38.6276	23.053	ns	ns
ENSBTAG00000004741	IL12B	interleukin 12B (natural killer cell stimulatory factor 2, cytotoxic lymphocyte maturation factor 2, p40)	308.49	59.658	ns	ns
ENSBTAG00000018200	IL15	interleukin 15	5.20381	9.11078	ns	ns
ENSBTAG00000027676	IL18BP	interleukin 18 binding protein	4.59086	5.84991	11.9631	4.26126
ENSBTAG00000001034	IL18R1	interleukin 18 receptor 1	ns	2.17471	ns	ns
ENSBTAG00000020892	IL2RA	interleukin 2 receptor, alpha	ns	3.86905	ns	ns
ENSBTAG00000016345	IL2RB	interleukin 2 receptor, beta	ns	18.0244	ns	ns
ENSBTAG00000014983	IL23R	interleukin 23 receptor	ns	2.58955	ns	ns
ENSBTAG00000018015	IL27	interleukin 27	13.7769	22.3008	3.86669	2.49028
ENSBTAG00000001101	IL28RA	interleukin 28 receptor, alpha (interferon, lambda receptor)	ns	3.72745	ns	ns
ENSBTAG00000002087	IL36A	interleukin 36, alpha	2.20399	4.84246	ns	1.5867
ENSBTAG00000002085	IL36G	interleukin 36, gamma	ns	2.57283	4.44225	ns
ENSBTAG00000001602	IL4R	interleukin 4 receptor	ns	2.02986	ns	ns
ENSBTAG00000014921	IL6	interleukin 6 (interferon, beta 2)	10.7209	11.86	4.5415	5.56577
ENSBTAG00000019975	IL7R	interleukin 7 receptor	ns	5.98603	ns	ns
ENSBTAG00000019716	IL8	interleukin 8	6.18493	21.2704	4.28016	3.26129
ENSBTAG00000006193	IRAK2	interleukin-1 receptor-associated kinase 2	3.45318	5.48156	ns	ns
ENSBTAG00000007636	IRAK3	interleukin-1 receptor-associated kinase 3	ns	ns	ns	1.60746
ENSBTAG00000005787	IFT57	intraflagellar transport 57 homolog (Chlamydomonas)	ns	2.03741	ns	ns
ENSBTAG00000001806	IQCD	IQ motif containing D	ns	-2.51784	ns	ns
ENSBTAG00000000897	IQGAP2	IQ motif containing GTPase activating protein 2	ns	-1.98165	ns	ns
ENSBTAG00000014707	ISG15	ISG15 ubiquitin-like modifier	9.0921	10.3189	10.9196	2.48167
ENSBTAG00000012817	JAG1	jagged 1	ns	2.92739	ns	ns
ENSBTAG00000012047	JAK2	Janus kinase 2	ns	1.77299	ns	ns
ENSBTAG00000003495	JHDM1D	jumonji C domain containing histone demethylase 1 homolog D (S. cerevisiae)	ns	1.75253	ns	ns
ENSBTAG00000012046	JUNB	jun B proto-oncogene	2.24571	2.02279	ns	ns
ENSBTAG00000003176	JAM3	junctional adhesion molecule 3	ns	-1.70139	ns	ns
ENSBTAG00000008656	KBTBD6	kelch repeat and BTB (POZ) domain containing 6	ns	7.20786	ns	ns
ENSBTAG00000017450	KLHL24	kelch-like 24 (Drosophila)	ns	-2.37058	ns	ns
ENSBTAG00000002796	KLHL3	kelch-like 3 (Drosophila)	ns	-4.83731	ns	ns
ENSBTAG00000002455	KLHL8	kelch-like 8 (Drosophila)	ns	3.12435	ns	ns
ENSBTAG00000009918	KIAA0182	KIAA0182 ortholog	ns	-2.56556	ns	ns
ENSBTAG00000013371	KIAA0226L	KIAA0226-like ortholog	ns	3.83721	ns	ns
ENSBTAG00000014814	KIAA0240	KIAA0240 ortholog	ns	-1.96291	ns	ns
ENSBTAG00000003857	KIAA0247	KIAA0247 ortholog	ns	2.14592	ns	ns
ENSBTAG00000020835	KIAA0513	KIAA0513 ortholog	ns	-1.94709	ns	ns
ENSBTAG00000016625	KIAA0922	KIAA0922 ortholog	ns	1.72437	ns	ns
ENSBTAG00000016879	KIAA1147	KIAA1147 ortholog	ns	-2.25944	ns	ns
ENSBTAG00000007431	KIAA1199	KIAA1199 ortholog	ns	ns	-2.44732	ns
ENSBTAG00000017370	KIAA1244	KIAA1244 ortholog	ns	2.90563	ns	ns
ENSBTAG00000008583	KIAA1274	KIAA1274 ortholog	ns	-5.91722	-3.04778	ns
ENSBTAG00000001283	KIAA1432	KIAA1432 ortholog	ns	1.97548	ns	ns
ENSBTAG00000014322	KIAA1467	KIAA1467 ortholog	ns	-3.6951	ns	ns
ENSBTAG00000018062	KIAA1522	KIAA1522 ortholog	-3.22453	-1.80826	ns	ns
ENSBTAG00000012577	KIAA1530	KIAA1530 ortholog	-2.26608	ns	ns	ns
ENSBTAG00000007578	KIAA1598	KIAA1598 ortholog	ns	-1.73979	ns	ns
ENSBTAG00000021000	KIAA2018	KIAA2018 ortholog	-2.47352	ns	ns	ns
ENSBTAG00000003449	KCP	kielin/chordin-like protein	ns	ns	5.26525	ns
ENSBTAG00000038288	LOC614781	killer cell immunoglobulin-like receptor 3DL1-like	ns	-3.26015	ns	ns
ENSBTAG00000013640	KLRG1	killer cell lectin-like receptor subfamily G, member 1	ns	-4.39789	ns	ns
ENSBTAG00000000782	KDR	kinase insert domain receptor (a type III receptor tyrosine kinase)	7.81906	7.11716	ns	ns
ENSBTAG00000006601	KSR1	kinase suppressor of ras 1	2.32562	ns	ns	ns
ENSBTAG00000017713	KTN1	kinectin 1 (kinesin receptor)	ns	1.73829	ns	ns
ENSBTAG00000016726	KIF15	kinesin family member 15	ns	ns	ns	2.08733
ENSBTAG00000009983	KIF23	kinesin family member 23	ns	ns	ns	1.72673
ENSBTAG00000010976	KANK1	KN motif and ankyrin repeat domains 1	ns	-1.79997	ns	-1.82908
ENSBTAG00000009568	KANK2	KN motif and ankyrin repeat domains 2	ns	-1.74365	ns	ns
ENSBTAG00000002129	KLF5	Kruppel-like factor 5 (intestinal)	2.73721	2.3392	ns	ns
ENSBTAG00000016343	KCNIP2	Kv channel interacting protein 2	ns	-4.0086	ns	ns
ENSBTAG00000032277	KYNU	kynureninase	ns	1.85692	ns	ns
ENSBTAG00000014439	KMO	kynurenine 3-monooxygenase (kynurenine 3-hydroxylase)	ns	3.81471	ns	ns
ENSBTAG00000017393	L3MBTL3	l(3)mbt-like 3 (Drosophila)	ns	-2.48743	ns	ns
ENSBTAG00000008683	LDHA	lactate dehydrogenase A	ns	1.78332	ns	ns
ENSBTAG00000026497	LOC618369	lactosylceramide 4-alpha-galactosyltransferase-like	ns	2.12146	ns	ns
ENSBTAG00000016644	AQPEP	laeverin	ns	3.94411	3.16278	1.60814
ENSBTAG00000010229	LAMA2	laminin, alpha 2	ns	ns	-3.36145	-1.67064
ENSBTAG00000003061	LAMA5	laminin, alpha 5	ns	-1.76518	ns	ns
ENSBTAG00000002326	LGALS3	lectin, galactoside-binding, soluble, 3	ns	ns	ns	-1.47382
ENSBTAG00000021025	LEPREL1	leprecan-like 1	ns	ns	-4.90569	ns
ENSBTAG00000020067	LLGL2	lethal giant larvae homolog 2 (Drosophila)	ns	-3.06762	ns	ns
ENSBTAG00000010679	LRRC31	leucine rich repeat containing 31	ns	ns	ns	5.39279
ENSBTAG00000009614	LRRC33	leucine rich repeat containing 33	2.17797	ns	ns	ns
ENSBTAG00000001838	LRRC36	leucine rich repeat containing 36	ns	-3.67989	ns	ns
ENSBTAG00000004111	LRRC45	leucine rich repeat containing 45	ns	-2.81798	ns	ns
ENSBTAG00000012348	LRRC71	leucine rich repeat containing 71	ns	-3.43001	ns	ns
ENSBTAG00000000841	LZTS1	leucine zipper, putative tumor suppressor 1	ns	-3.21377	-3.36864	ns
ENSBTAG00000018009	LEKR1	leucine, glutamate and lysine rich 1	ns	9.60487	ns	ns
ENSBTAG00000016260	LRRK2	leucine-rich repeat kinase 2	ns	-1.98241	ns	ns
ENSBTAG00000004578	LOC516661	leucine-rich repeat LGI family member 3-like	ns	6.79278	8.13534	22.2311
ENSBTAG00000002959	LRCH1	leucine-rich repeats and calponin homology (CH) domain containing 1	ns	2.11961	ns	ns
ENSBTAG00000019900	LNPEP	leucyl/cystinyl aminopeptidase	-2.24261	ns	ns	ns
ENSBTAG00000007424	LIF	leukemia inhibitory factor (cholinergic differentiation factor)	ns	ns	ns	2.53391
ENSBTAG00000026080	LAIR1	leukocyte-associated immunoglobulin-like receptor 1	2.71631	4.01392	ns	3.57881
ENSBTAG00000036260	LPXN	leupaxin	ns	-8.53421	ns	ns
ENSBTAG00000040361	LFNG	LFNG O-fucosylpeptide 3-beta-N-acetylglucosaminyltransferase	ns	-1.872	ns	ns
ENSBTAG00000010677	LIMCH1	LIM and calponin homology domains 1	ns	ns	-3.41828	-2.0643
ENSBTAG00000005431	LMCD1	LIM and cysteine-rich domains 1	ns	ns	-2.8823	ns
ENSBTAG00000014058	LDB2	LIM domain binding 2	ns	-6.82133	ns	ns
ENSBTAG00000021249	LAT	linker for activation of T cells	4.03015	8.60446	ns	ns
ENSBTAG00000039234	LIPK	lipase, family member K	ns	ns	ns	-6.92794
ENSBTAG00000012855	LPL	lipoprotein lipase	ns	ns	ns	-3.50685
ENSBTAG00000012314	LDLR	low density lipoprotein receptor	ns	1.90937	ns	ns
ENSBTAG00000005903	LRP5	low density lipoprotein receptor-related protein 5	ns	-1.8847	ns	ns
ENSBTAG00000005234	LYPD1	LY6/PLAUR domain containing 1	ns	ns	-8.29021	ns
ENSBTAG00000018077	LYPD3	LY6/PLAUR domain containing 3	ns	-3.73602	ns	ns
ENSBTAG00000037888	LYPD5	LY6/PLAUR domain containing 5	ns	-3.53884	ns	ns
ENSBTAG00000019329	LYL1	lymphoblastic leukemia derived sequence 1	-2.68298	-3.99281	ns	ns
ENSBTAG00000017797	LY75	lymphocyte antigen 75	ns	ns	3.99001	ns
ENSBTAG00000007079	LCP1	lymphocyte cytosolic protein 1 (L-plastin)	ns	ns	ns	-1.4512
ENSBTAG00000019711	LRMP	lymphoid-restricted membrane protein	ns	-2.5994	ns	ns
ENSBTAG00000044032	KDM2A	lysine (K)-specific demethylase 2A	-2.09745	ns	ns	ns
ENSBTAG00000002328	KDM2B	lysine (K)-specific demethylase 2B	ns	-2.28058	ns	ns
ENSBTAG00000010063	LOC100848816	lysine-specific demethylase 3B-like	-2.15532	ns	ns	ns
ENSBTAG00000004652	LPAR2	lysophosphatidic acid receptor 2	ns	-2.60551	ns	ns
ENSBTAG00000003791	LPAR3	lysophosphatidic acid receptor 3	ns	20.2267	ns	ns
ENSBTAG00000004541	LPAR5	lysophosphatidic acid receptor 5	ns	-22.4732	-5.3282	ns
ENSBTAG00000006645	LPAR6	lysophosphatidic acid receptor 6	ns	-5.21206	ns	ns
ENSBTAG00000015534	LYPLAL1	lysophospholipase-like 1	ns	-2.22316	ns	ns
ENSBTAG00000006552	LAMP3	lysosomal-associated membrane protein 3	ns	5.94859	ns	ns
ENSBTAG00000026779	LYZ	lysozyme	ns	ns	3.24542	1.70621
ENSBTAG00000022971	LOC785803	lysozyme 14D	ns	ns	4.69256	ns
ENSBTAG00000000892	MB21D1	Mab-21 domain containing 1	ns	2.02667	ns	ns
ENSBTAG00000005430	MB21D2	Mab-21 domain containing 2	ns	3.39935	ns	ns
ENSBTAG00000015046	MST1R	macrophage stimulating 1 receptor (c-met-related tyrosine kinase)	ns	2.07516	ns	ns
ENSBTAG00000013275	MAD2L2	MAD2 mitotic arrest deficient-like 2 (yeast)	ns	2.0508	ns	ns
ENSBTAG00000031553	MFSD7	major facilitator superfamily domain containing 7	ns	-1.9426	ns	ns
ENSBTAG00000010166	MIC1	major histocompatibility class I related protein	ns	2.5122	ns	ns
ENSBTAG00000005182	BoLA	major histocompatibility complex, class I, A	ns	ns	ns	1.50358
ENSBTAG00000007075	LOC616942	major histocompatibility complex, class I, A-like	ns	ns	ns	1.75835
ENSBTAG00000015730	HLA-DMA	major histocompatibility complex, class II, DM alpha	ns	-1.94503	ns	ns
ENSBTAG00000004248	MLYCD	malonyl-CoA decarboxylase	ns	-2.08702	ns	ns
ENSBTAG00000010433	M-SAA3.2	mammary serum amyloid A3.2	5.86	7.33533	7.81798	7.54362
ENSBTAG00000003069	MAN1C1	mannosidase, alpha, class 1C, member 1	ns	-3.20198	ns	ns
ENSBTAG00000016116	MARCKSL1	MARCKS-like 1	5.16264	7.425	ns	ns
ENSBTAG00000011373	MAML3	mastermind-like protein 3-like	ns	-4.1077	ns	ns
ENSBTAG00000017165	MATN2	matrilin 2	ns	ns	-3.85717	ns
ENSBTAG00000012370	MGP	matrix Gla protein	ns	ns	-6.54964	-3.09179
ENSBTAG00000015818	MMP1	matrix metallopeptidase 1 (interstitial collagenase)	6.94184	8.71935	6.16099	3.61834
ENSBTAG00000016424	MMP25	matrix metallopeptidase 25	ns	ns	2.52442	2.71623
ENSBTAG00000022150	MXRA5	matrix-remodelling associated 5	ns	ns	ns	1.69055
ENSBTAG00000012247	MXRA8	matrix-remodelling associated 8	ns	ns	-2.8251	ns
ENSBTAG00000025129	MNT	MAX binding protein	-3.57425	ns	ns	ns
ENSBTAG00000001042	MXD1	MAX dimerization protein 1	ns	2.00688	2.52479	ns
ENSBTAG00000015138	MGA	MAX gene associated	-2.42171	ns	ns	ns
ENSBTAG00000017289	MCF2L	MCF.2 cell line derived transforming sequence-like	ns	ns	3.90856	2.07324
ENSBTAG00000010422	MDM2	Mdm2, p53 E3 ubiquitin protein ligase homolog (mouse)	ns	1.68693	ns	ns
ENSBTAG00000006255	MDM4	Mdm4 p53 binding protein homolog (mouse)	ns	1.9476	ns	ns
ENSBTAG00000011721	MED13	mediator complex subunit 13	ns	1.72023	ns	ns
ENSBTAG00000026254	MED30	mediator complex subunit 30	2.72482	ns	ns	ns
ENSBTAG00000006619	MATK	megakaryocyte-associated tyrosine kinase	ns	-2.20191	ns	-2.5286
ENSBTAG00000019014	MAGEF1	melanoma antigen family F, 1	ns	-3.24509	ns	ns
ENSBTAG00000016519	MBOAT1	membrane bound O-acyltransferase domain containing 1	ns	2.66563	ns	ns
ENSBTAG00000044082	MARCH1	membrane-associated ring finger (C3HC4) 1	ns	2.25224	ns	ns
ENSBTAG00000006797	MARCH3	membrane-associated ring finger (C3HC4) 3	2.28439	ns	ns	ns
ENSBTAG00000038650	MS4A7	membrane-spanning 4-domains, subfamily A, member 7	ns	ns	3.42932	ns
ENSBTAG00000009289	MS4A8B	membrane-spanning 4-domains, subfamily A, member 8B	ns	2.52079	4.74012	2.56561
ENSBTAG00000031797	MANF	mesencephalic astrocyte-derived neurotrophic factor	ns	1.71548	ns	ns
ENSBTAG00000008624	MESDC1	mesoderm development candidate 1	ns	2.75281	ns	ns
ENSBTAG00000005443	MIER1	mesoderm induction early response 1 homolog (Xenopus laevis)	ns	2.098	ns	ns
ENSBTAG00000001595	MT1E	metallothionein 1E	8.68988	7.71948	ns	ns
ENSBTAG00000023659	MT2A	metallothionein 2A	5.49732	11.7051	2.88553	2.1004
ENSBTAG00000038067	MT1A	metallothionein-1A	34.0325	ns	ns	ns
ENSBTAG00000004881	MTHFD2	methylenetetrahydrofolate dehydrogenase (NADP+ dependent) 2, methenyltetrahydrofolate cyclohydrolase	ns	2.35372	ns	ns
ENSBTAG00000017721	METTL13	methyltransferase like 13	ns	1.82007	ns	ns
ENSBTAG00000016910	METTL21B	methyltransferase like 21B	ns	2.03425	ns	ns
ENSBTAG00000012059	MVD	mevalonate (diphospho) decarboxylase	ns	1.78975	ns	ns
ENSBTAG00000015043	MFNG	MFNG O-fucosylpeptide 3-beta-N-acetylglucosaminyltransferase	ns	-1.85028	ns	ns
ENSBTAG00000002069	BOLA	MHC class I heavy chain	ns	ns	ns	1.72265
ENSBTAG00000012208	BOLA	MHC class I heavy chain	ns	ns	ns	1.74995
ENSBTAG00000020116	JSP.1	MHC Class I JSP.1	ns	ns	ns	1.74036
ENSBTAG00000036401	MIR147	microRNA mir-147	2.24796	4.15817	3.22966	2.11106
ENSBTAG00000006080	MAST1	microtubule associated serine/threonine kinase 1	ns	2.70333	4.2348	ns
ENSBTAG00000001094	MTUS2	microtubule associated tumor suppressor candidate 2	4.87156	ns	ns	ns
ENSBTAG00000010721	MCM3	minichromosome maintenance complex component 3	ns	-1.73199	ns	ns
ENSBTAG00000004907	MINK1	misshapen-like kinase 1	ns	-1.71008	ns	ns
ENSBTAG00000010007	MAPK13	mitogen-activated protein kinase 13	ns	-5.91253	ns	ns
ENSBTAG00000020783	MAPK14	mitogen-activated protein kinase 14	ns	-2.35749	ns	ns
ENSBTAG00000013790	MAP3K1	mitogen-activated protein kinase kinase kinase 1	-2.74126	ns	ns	ns
ENSBTAG00000009065	MAP3K5	mitogen-activated protein kinase kinase kinase 5	ns	ns	ns	2.01146
ENSBTAG00000011600	MAP3K8	mitogen-activated protein kinase kinase kinase 8	2.99256	3.47647	3.08672	ns
ENSBTAG00000005700	MAP3K9	mitogen-activated protein kinase kinase kinase 9	ns	-4.66446	ns	ns
ENSBTAG00000013023	LOC509109	mitogen-activated protein kinase kinase kinase kinase 4-like	ns	1.81277	ns	ns
ENSBTAG00000009153	MLXIPL	MLX interacting protein-like	ns	-5.664	ns	ns
ENSBTAG00000023551	MOB3C	MOB kinase activator 3C	2.78439	1.88972	ns	ns
ENSBTAG00000012252	MOCOS	molybdenum cofactor sulfurase	ns	2.06337	ns	ns
ENSBTAG00000015694	MON1B	MON1 homolog B (yeast)	ns	1.89392	ns	ns
ENSBTAG00000018248	MGLL	monoglyceride lipase	ns	1.93755	ns	ns
ENSBTAG00000011876	MORC3	MORC family CW-type zinc finger 3	ns	1.71532	ns	ns
ENSBTAG00000014297	MOV10	Mov10, Moloney leukemia virus 10, homolog (mouse)	ns	2.49959	2.33756	ns
ENSBTAG00000003510	MMRN2	multimerin 2	ns	-4.38799	ns	ns
ENSBTAG00000006110	MCTP1	multiple C2 domains, transmembrane 1	ns	ns	ns	2.94562
ENSBTAG00000000329	MEGF10	multiple EGF-like-domains 10	ns	ns	-2.54562	ns
ENSBTAG00000014088	MBNL3	muscleblind-like 3 (Drosophila)	ns	-67.362	ns	ns
ENSBTAG00000022890	MBP	myelin basic protein	ns	-2.85634	ns	ns
ENSBTAG00000018093	MLL	myeloid/lymphoid or mixed-lineage leukemia (trithorax homolog, Drosophila)	-2.53664	ns	ns	ns
ENSBTAG00000014429	MLL2	myeloid/lymphoid or mixed-lineage leukemia 2	-2.5194	ns	ns	ns
ENSBTAG00000038494	LOC522540	myeloid-associated differentiation marker-like	ns	2.4794	ns	ns
ENSBTAG00000020701	MEF2C	myocyte enhancer factor 2C	ns	-3.78603	ns	ns
ENSBTAG00000019343	MDFI	MyoD family inhibitor	ns	ns	-5.57966	ns
ENSBTAG00000021707	MYBPC3	myosin binding protein C, cardiac	13.1049	ns	ns	ns
ENSBTAG00000007661	MYO1F	myosin IF	ns	-1.84288	ns	ns
ENSBTAG00000006377	MYO1G	myosin IG	ns	2.09153	ns	ns
ENSBTAG00000004115	MYLIP	myosin regulatory light chain interacting protein	3.81339	-3.18284	ns	ns
ENSBTAG00000003763	MYO5C	myosin VC	ns	ns	4.09269	2.77484
ENSBTAG00000003955	MYO7A	myosin VIIA	ns	-3.42684	ns	ns
ENSBTAG00000002580	MYH14	myosin, heavy chain 14, non-muscle	ns	ns	ns	-1.87741
ENSBTAG00000012496	MTMR11	myotubularin related protein 11	ns	ns	ns	-1.97606
ENSBTAG00000030913	MX1	myxovirus (influenza virus) resistance 1, interferon-inducible protein p78 (mouse)	ns	3.30298	3.76611	ns
ENSBTAG00000008471	MX2	myxovirus (influenza virus) resistance 2 (mouse)	ns	2.89078	5.05831	2.0473
ENSBTAG00000014668	NAGK	N-acetylglucosamine kinase	ns	-2.58945	ns	ns
ENSBTAG00000019478	NAAA	N-acylethanolamine acid amidase	ns	ns	ns	1.56702
ENSBTAG00000012295	NKD1	naked cuticle homolog 1 (Drosophila)	ns	ns	-4.75691	ns
ENSBTAG00000021174	NRD1	nardilysin (N-arginine dibasic convertase)	ns	1.67159	ns	ns
ENSBTAG00000004851	NCKAP5L	NCK-associated protein 5-like	ns	-2.24388	ns	ns
ENSBTAG00000019938	N4BP1	NEDD4 binding protein 1	ns	2.06861	ns	ns
ENSBTAG00000004540	NUB1	negative regulator of ubiquitin-like proteins 1	2.80598	6.77446	ns	ns
ENSBTAG00000014825	NLK	nemo-like kinase	ns	1.97262	ns	ns
ENSBTAG00000008126	NPHP4	nephronophthisis 4	ns	-2.17053	ns	ns
ENSBTAG00000007235	NTNG2	netrin G2	ns	ns	3.39944	ns
ENSBTAG00000013793	NEDD4	neural precursor cell expressed, developmentally down-regulated 4	ns	1.72642	ns	ns
ENSBTAG00000005412	NEDD4L	neural precursor cell expressed, developmentally down-regulated 4-like	ns	1.71124	ns	ns
ENSBTAG00000004150	NRG1	neuregulin 1	ns	-2.22017	ns	ns
ENSBTAG00000015293	NXPH3	neurexophilin 3	ns	-2.95287	ns	ns
ENSBTAG00000009873	NRN1	neuritin 1	ns	-2.21362	ns	ns
ENSBTAG00000043971	LOC789485	neurogenic locus notch homolog protein 3-like	ns	ns	ns	-2.01442
ENSBTAG00000001388	NMB	neuromedin B	2.71319	2.08442	ns	ns
ENSBTAG00000019152	NYAP2	neuronal tyrosine-phosphorylated phosphoinositide-3-kinase adaptor 2	ns	-2.18571	ns	ns
ENSBTAG00000020073	NCEH1	neutral cholesterol ester hydrolase 1	ns	-1.94576	ns	ns
ENSBTAG00000003305	NCF1	neutrophil cytosolic factor 1	ns	2.06931	ns	ns
ENSBTAG00000000266	NAB1	NGFI-A binding protein 1 (EGR1 binding protein 1)	ns	2.05095	ns	ns
ENSBTAG00000006324	NAB2	NGFI-A binding protein 2 (EGR1 binding protein 2)	ns	-2.29761	ns	ns
ENSBTAG00000000245	NHSL1	NHS-like 1	ns	2.03732	ns	ns
ENSBTAG00000015509	NAMPT	nicotinamide phosphoribosyltransferase	ns	3.4589	ns	ns
ENSBTAG00000010722	LOC509375	ninjurin 1 pseudogene	ns	1.71591	ns	ns
ENSBTAG00000011204	LOC509375	ninjurin 1 pseudogene	ns	1.71379	ns	ns
ENSBTAG00000014779	NISCH	nischarin	ns	-1.71264	ns	ns
ENSBTAG00000006894	NOS2	nitric oxide synthase 2, inducible	7.07772	61.0791	5.53725	ns
ENSBTAG00000010362	NOSTRIN	nitric oxide synthase trafficker	ns	2.44288	ns	ns
ENSBTAG00000040569	NLRX1	NLR family member X1	ns	-2.55214	ns	ns
ENSBTAG00000003326	NAIP	NLR family, apoptosis inhibitory protein	ns	3.68096	2.5951	1.74651
ENSBTAG00000008223	NLRC4	NLR family, CARD domain containing 4	ns	2.29368	ns	ns
ENSBTAG00000005413	NLRC5	NLR family, CARD domain containing 5	ns	2.40377	ns	ns
ENSBTAG00000020433	NLRP1	NLR family, pyrin domain containing 1	ns	-8.49284	ns	ns
ENSBTAG00000038149	NLRP12	NLR family, pyrin domain containing 12	9.22771	11.1936	76.659	ns
ENSBTAG00000001273	NLRP3	NLR family, pyrin domain containing 3	6.91647	6.96881	ns	ns
ENSBTAG00000032369	NMI	N-myc (and STAT) interactor	ns	3.37656	ns	ns
ENSBTAG00000022590	BOLA	non-classical MHC class I antigen	ns	ns	ns	1.4979
ENSBTAG00000019386	BOLA-NC1	non-classical MHC class I antigen	ns	ns	ns	1.81952
ENSBTAG00000012925	NCAPH	non-SMC condensin I complex, subunit H	ns	ns	ns	1.8365
ENSBTAG00000009394	NSMCE2	non-SMC element 2, MMS21 homolog (S. cerevisiae)	ns	1.94484	ns	ns
ENSBTAG00000022003	NSUN6	NOP2/Sun domain family, member 6	ns	-2.37356	ns	ns
ENSBTAG00000022799	NOTCH1	notch 1	-2.18358	ns	ns	ns
ENSBTAG00000015267	SGSH	N-sulfoglucosamine sulfohydrolase	ns	-1.94708	ns	ns
ENSBTAG00000038710	LOC100296192	nuclear antigen Sp100-like	ns	2.56522	ns	ns
ENSBTAG00000009732	NCBP1	nuclear cap binding protein subunit 1, 80kDa	ns	1.84992	ns	ns
ENSBTAG00000001562	NFE2	nuclear factor (erythroid-derived 2), 45kDa	ns	14.9281	ns	ns
ENSBTAG00000019255	NFE2L2	nuclear factor (erythroid-derived 2)-like 2	ns	1.71577	ns	ns
ENSBTAG00000013412	NFAT5	nuclear factor of activated T-cells 5, tonicity-responsive	ns	2.44237	ns	ns
ENSBTAG00000000656	NFATC1	nuclear factor of activated T-cells, cytoplasmic, calcineurin-dependent 1	2.56494	ns	ns	ns
ENSBTAG00000018270	NFATC2	nuclear factor of activated T-cells, cytoplasmic, calcineurin-dependent 2	ns	-5.98768	ns	ns
ENSBTAG00000004368	NFATC3	nuclear factor of activated T-cells, cytoplasmic, calcineurin-dependent 3	-2.29786	ns	ns	ns
ENSBTAG00000020270	NFKB1	nuclear factor of kappa light polypeptide gene enhancer in B-cells 1	2.12794	3.17265	ns	ns
ENSBTAG00000006017	NFKB2	nuclear factor of kappa light polypeptide gene enhancer in B-cells 2 (p49/p100)	2.68384	4.99027	ns	1.64717
ENSBTAG00000016683	NFKBIA	nuclear factor of kappa light polypeptide gene enhancer in B-cells inhibitor, alpha	3.5265	2.7138	ns	ns
ENSBTAG00000001778	NFKBIB	nuclear factor of kappa light polypeptide gene enhancer in B-cells inhibitor, beta	ns	2.90138	ns	ns
ENSBTAG00000007334	NFKBID	nuclear factor of kappa light polypeptide gene enhancer in B-cells inhibitor, delta	8.30727	4.40868	ns	ns
ENSBTAG00000013705	NFKBIE	nuclear factor of kappa light polypeptide gene enhancer in B-cells inhibitor, epsilon	2.63415	3.63191	ns	ns
ENSBTAG00000010987	NFKBIZ	nuclear factor of kappa light polypeptide gene enhancer in B-cells inhibitor, zeta	6.94763	9.69092	2.86539	2.02614
ENSBTAG00000017763	NFIL3	nuclear factor, interleukin 3 regulated	2.21368	1.71722	ns	ns
ENSBTAG00000018016	NUPR1	nuclear protein, transcriptional regulator, 1	2.87755	2.43172	2.4971	1.93405
ENSBTAG00000011136	NR2F6	nuclear receptor subfamily 2, group F, member 6	ns	-2.5437	ns	ns
ENSBTAG00000019472	NR3C1	nuclear receptor subfamily 3, group C, member 1 (glucocorticoid receptor)	ns	2.44648	ns	ns
ENSBTAG00000000507	NR4A1	nuclear receptor subfamily 4, group A, member 1	2.32418	ns	ns	ns
ENSBTAG00000003650	NR4A2	nuclear receptor subfamily 4, group A, member 2	ns	ns	3.63219	ns
ENSBTAG00000001864	NR4A3	nuclear receptor subfamily 4, group A, member 3	2.44651	4.03128	3.32958	ns
ENSBTAG00000020739	NXT2	nuclear transport factor 2-like export factor 2	ns	1.81184	ns	ns
ENSBTAG00000008432	NUP98	nucleoporin 98kDa	ns	1.69422	ns	ns
ENSBTAG00000011354	NUDT9	nudix (nucleoside diphosphate linked moiety X)-type motif 9	ns	1.84522	ns	-1.52897
ENSBTAG00000007247	NUF2	NUF2, NDC80 kinetochore complex component, homolog (S. cerevisiae)	ns	ns	ns	1.93064
ENSBTAG00000007149	NYNRIN	NYN domain and retroviral integrase containing	ns	-2.18164	ns	ns
ENSBTAG00000040338	OBSL1	obscurin-like 1	ns	-2.19816	ns	ns
ENSBTAG00000000561	OCLN	occludin	ns	ns	ns	4.39714
ENSBTAG00000034147	OLFML2B	olfactomedin-like 2B	ns	ns	ns	2.37805
ENSBTAG00000018653	OBFC2A	oligonucleotide/oligosaccharide-binding fold containing 2A	2.47077	1.74198	ns	ns
ENSBTAG00000022819	ONECUT2	one cut homeobox 2	ns	5.44857	ns	ns
ENSBTAG00000016374	OGFRL1	opioid growth factor receptor-like 1	ns	-1.71902	ns	ns
ENSBTAG00000016401	OPTN	optineurin	ns	2.62836	ns	ns
ENSBTAG00000004457	ORAI1	ORAI calcium release-activated calcium modulator 1	ns	-2.11774	ns	ns
ENSBTAG00000011824	OGN	osteoglycin	ns	ns	-2.78518	ns
ENSBTAG00000019857	OTUD4	OTU domain containing 4	ns	1.79146	ns	ns
ENSBTAG00000004547	OLR1	oxidized low density lipoprotein (lectin-like) receptor 1	3.64399	2.59536	ns	ns
ENSBTAG00000019342	OSBPL3	oxysterol binding protein-like 3	ns	5.23568	ns	ns
ENSBTAG00000019354	PAX8	paired box 8	ns	-2.9293	ns	ns
ENSBTAG00000001066	PILRA	paired immunoglobin-like type 2 receptor alpha	ns	-2.15838	ns	ns
ENSBTAG00000032137	PNPLA6	patatin-like phospholipase domain containing 6	ns	-2.18902	ns	ns
ENSBTAG00000001476	LOC788634	patr class I histocompatibility antigen, A-126 alpha chain-like	ns	ns	ns	1.71205
ENSBTAG00000007369	PDLIM2	PDZ and LIM domain 2 (mystique)	ns	-2.48778	ns	ns
ENSBTAG00000020865	PELI1	pellino homolog 1 (Drosophila)	ns	2.00168	ns	ns
ENSBTAG00000009012	PTX3	pentraxin 3, long	42.5171	243.9	7.2587	2.70795
ENSBTAG00000003403	PADI2	peptidyl arginine deiminase, type II	ns	-2.28639	ns	-1.80138
ENSBTAG00000012052	PADI4	peptidyl arginine deiminase, type IV	ns	ns	-3.54332	ns
ENSBTAG00000003889	PER1	period homolog 1 (Drosophila)	ns	-2.51307	ns	ns
ENSBTAG00000001333	PPARG	peroxisome proliferator-activated receptor gamma	ns	-2.49018	ns	ns
ENSBTAG00000012943	LOC514750	peroxisome proliferator-activated receptor gamma coactivator 1-beta-like	ns	-2.75731	ns	ns
ENSBTAG00000017024	PPARGC1A	peroxisome proliferator-activated receptor gamma, coactivator 1 alpha	ns	ns	ns	3.53241
ENSBTAG00000021687	PHF15	PHD finger protein 15	-2.40083	ns	ns	ns
ENSBTAG00000017493	PHF17	PHD finger protein 17	ns	-2.12242	ns	ns
ENSBTAG00000016498	PHACTR2	phosphatase and actin regulator 2	ns	-1.86586	ns	ns
ENSBTAG00000000033	PHOSPHO1	phosphatase, orphan 1	ns	-11.0112	ns	ns
ENSBTAG00000015609	PREX1	phosphatidylinositol-3,4,5-trisphosphate-dependent Rac exchange factor 1	ns	-1.81152	ns	ns
ENSBTAG00000012646	PLCXD2	phosphatidylinositol-specific phospholipase C, X domain containing 2	ns	2.28231	ns	ns
ENSBTAG00000015563	PDE12	phosphodiesterase 12	ns	1.83906	ns	ns
ENSBTAG00000004337	PDE1B	phosphodiesterase 1B, calmodulin-dependent	ns	5.03617	ns	ns
ENSBTAG00000008419	PDE2A	phosphodiesterase 2A, cGMP-stimulated	ns	3.98723	ns	ns
ENSBTAG00000008636	PDE4B	phosphodiesterase 4B, cAMP-specific	2.9417	4.63918	ns	2.69859
ENSBTAG00000005773	PGM2	phosphoglucomutase 2	ns	1.85842	ns	ns
ENSBTAG00000000770	PGM2L1	phosphoglucomutase 2-like 1	ns	-2.29277	ns	ns
ENSBTAG00000019872	PIK3AP1	phosphoinositide-3-kinase adaptor protein 1	ns	2.0526	ns	ns
ENSBTAG00000010667	PIK3IP1	phosphoinositide-3-kinase interacting protein 1	-3.37437	-7.73493	ns	ns
ENSBTAG00000018984	PIK3CD	phosphoinositide-3-kinase, catalytic, delta polypeptide	ns	-9.50776	ns	ns
ENSBTAG00000024633	PIK3C2B	phosphoinositide-3-kinase, class 2, beta polypeptide	ns	-1.83987	ns	ns
ENSBTAG00000005978	PIK3R5	phosphoinositide-3-kinase, regulatory subunit 5	ns	5.27406	ns	ns
ENSBTAG00000016344	PIK3R6	phosphoinositide-3-kinase, regulatory subunit 6	ns	2.92676	ns	ns
ENSBTAG00000009392	PLA1A	phospholipase A1 member A	4.63384	2.99407	ns	ns
ENSBTAG00000013298	PLA2G4A	phospholipase A2, group IVA (cytosolic, calcium-dependent)	ns	1.99051	ns	ns
ENSBTAG00000019079	PLCB2	phospholipase C, beta 2	ns	-3.34617	ns	ns
ENSBTAG00000013116	PLCB4	phospholipase C, beta 4	ns	-2.90465	ns	ns
ENSBTAG00000017584	PLCG1	phospholipase C, gamma 1	ns	-1.94519	ns	ns
ENSBTAG00000007635	PLCL1	phospholipase C-like 1	ns	-2.65475	ns	ns
ENSBTAG00000022227	PLSCR1	phospholipid scramblase 1	ns	3.02045	ns	ns
ENSBTAG00000011986	PLSCR4	phospholipid scramblase 4	ns	2.67868	ns	ns
ENSBTAG00000014026	PAG1	phosphoprotein associated with glycosphingolipid microdomains 1	-2.38625	ns	ns	ns
ENSBTAG00000014858	PRPSAP2	phosphoribosyl pyrophosphate synthetase-associated protein 2	ns	-2.84877	ns	ns
ENSBTAG00000018430	PION	pigeon homolog (Drosophila)	ns	ns	ns	1.78966
ENSBTAG00000027205	PGBD5	piggyBac transposable element derived 5	ns	-6.70354	ns	ns
ENSBTAG00000000396	PIM1	pim-1 oncogene	2.79797	4.88554	ns	ns
ENSBTAG00000009477	PIR	pirin (iron-binding nuclear protein)	ns	-2.12571	ns	ns
ENSBTAG00000021620	PITHD1	PITH (C-terminal proteasome-interacting domain of thioredoxin-like) domain containing 1	ns	-1.75223	ns	ns
ENSBTAG00000011961	PF4	platelet factor 4	ns	ns	ns	4.46763
ENSBTAG00000012066	PECAM1	platelet/endothelial cell adhesion molecule	ns	2.19074	ns	1.96253
ENSBTAG00000005105	PAFAH2	platelet-activating factor acetylhydrolase 2, 40kDa	ns	1.71992	ns	ns
ENSBTAG00000009658	PLEK	pleckstrin	2.82171	4.32489	ns	-1.65156
ENSBTAG00000001098	PLEKHA3	pleckstrin homology domain containing, family A (phosphoinositide binding specific) member 3	ns	1.74888	ns	ns
ENSBTAG00000009177	PLEKHA4	pleckstrin homology domain containing, family A (phosphoinositide binding specific) member 4	ns	2.04736	ns	ns
ENSBTAG00000008625	PLEKHF1	pleckstrin homology domain containing, family F (with FYVE domain) member 1	ns	-1.82587	ns	ns
ENSBTAG00000009679	PLEKHG1	pleckstrin homology domain containing, family G (with RhoGef domain) member 1	ns	-4.87098	ns	ns
ENSBTAG00000021570	PLEKHG4	pleckstrin homology domain containing, family G (with RhoGef domain) member 4	ns	ns	-4.54208	ns
ENSBTAG00000019090	PLEKHH3	pleckstrin homology domain containing, family H (with MyTH4 domain) member 3	ns	-2.63012	ns	ns
ENSBTAG00000018297	PLEKHH1	pleckstrin homology domain-containing family H member 1-like	ns	-42.0303	ns	ns
ENSBTAG00000011922	LOC786966	plectin-like	ns	-1.82702	ns	ns
ENSBTAG00000018334	PLAGL2	pleiomorphic adenoma gene-like 2	ns	2.34233	ns	ns
ENSBTAG00000009159	PLXNA1	plexin A1	ns	3.60058	ns	ns
ENSBTAG00000014543	PLXNA4	plexin A4	ns	3.07045	ns	ns
ENSBTAG00000011245	PLXNC1	plexin C1	ns	-1.74176	ns	ns
ENSBTAG00000001814	PLXND1	plexin D1	ns	-1.68748	ns	ns
ENSBTAG00000019347	PLXDC1	plexin domain containing 1	ns	ns	ns	2.39168
ENSBTAG00000000687	POC1B	POC1 centriolar protein homolog B (Chlamydomonas)	ns	-1.90406	ns	ns
ENSBTAG00000001788	PDPN	podoplanin	ns	2.82645	2.46372	ns
ENSBTAG00000015939	PVRL1	poliovirus receptor-related 1 (herpesvirus entry mediator C)	ns	-2.92709	ns	ns
ENSBTAG00000015318	PVRL2	poliovirus receptor-related 2 (herpesvirus entry mediator B)	ns	1.902	ns	ns
ENSBTAG00000014453	PLK1	polo-like kinase 1	ns	ns	ns	1.66399
ENSBTAG00000016771	PLK2	polo-like kinase 2	3.82722	2.88066	ns	ns
ENSBTAG00000009677	PARP10	poly (ADP-ribose) polymerase family, member 10	ns	2.06056	2.5322	ns
ENSBTAG00000000275	PARP11	poly (ADP-ribose) polymerase family, member 11	ns	1.78938	ns	ns
ENSBTAG00000016546	PARP12	poly (ADP-ribose) polymerase family, member 12	ns	2.22861	ns	ns
ENSBTAG00000016656	PARP14	poly (ADP-ribose) polymerase family, member 14	ns	3.15901	ns	ns
ENSBTAG00000021791	PARP9	poly (ADP-ribose) polymerase family, member 9	ns	ns	2.20003	ns
ENSBTAG00000000671	LOC507426	poly [ADP-ribose] polymerase 3-like	ns	1.99402	ns	ns
ENSBTAG00000004964	PCGF5	polycomb group ring finger 5	ns	2.02841	ns	ns
ENSBTAG00000000225	POLB	polymerase (DNA directed), beta	ns	2.38133	ns	ns
ENSBTAG00000008909	PNPT1	polyribonucleotide nucleotidyltransferase 1	ns	2.47479	ns	ns
ENSBTAG00000018975	KCNT1	potassium channel, subfamily T, member 1	ns	-2.26648	-2.96505	ns
ENSBTAG00000004588	KCNN4	potassium intermediate/small conductance calcium-activated channel, subfamily N, member 4	ns	-3.14015	ns	-2.18169
ENSBTAG00000000973	KCNJ15	potassium inwardly-rectifying channel, subfamily J, member 15	ns	19.8937	ns	ns
ENSBTAG00000008294	KCNJ2	potassium inwardly-rectifying channel, subfamily J, member 2	2.63258	ns	ns	ns
ENSBTAG00000011873	KCNE3	potassium voltage-gated channel, Isk-related family, member 3	ns	-8.72741	ns	ns
ENSBTAG00000005424	KCNC1	potassium voltage-gated channel, Shaw-related subfamily, member 1	ns	-6.07519	ns	ns
ENSBTAG00000000816	PRDM1	PR domain containing 1, with ZNF domain	2.27823	2.38956	ns	ns
ENSBTAG00000009975	PBX4	pre-B-cell leukemia homeobox 4	ns	-3.33232	ns	-2.24303
ENSBTAG00000004010	PAPPA	pregnancy-associated plasma protein A, pappalysin 1	ns	2.3687	3.35828	ns
ENSBTAG00000002641	LOC505851	pre-mRNA-splicing regulator WTAP-like	ns	2.64082	ns	ns
ENSBTAG00000016095	PRICKLE3	prickle homolog 3 (Drosophila)	ns	2.00225	ns	ns
ENSBTAG00000027937	PRNP	prion protein	ns	2.97542	ns	ns
ENSBTAG00000007280	LOC787234	probable G-protein coupled receptor 148-like	ns	2.27713	ns	ns
ENSBTAG00000004727	PAQR4	progestin and adipoQ receptor family member IV	ns	-1.89746	ns	ns
ENSBTAG00000033316	PDCD1LG2	programmed cell death 1 ligand 2	ns	ns	2.60071	ns
ENSBTAG00000019434	PDCD4	programmed cell death 4 (neoplastic transformation inhibitor)	ns	-2.35326	ns	ns
ENSBTAG00000020669	PROKR1	prokineticin receptor 1	ns	-7.79876	ns	ns
ENSBTAG00000015872	PROKR2	prokineticin receptor 2	ns	2.70593	ns	ns
ENSBTAG00000021681	PRR11	proline rich 11	ns	ns	ns	2.29606
ENSBTAG00000014454	PRR12	proline rich 12	ns	-1.84025	ns	ns
ENSBTAG00000018315	PELP1	proline, glutamate and leucine rich protein 1	ns	2.44418	ns	ns
ENSBTAG00000021144	PSTPIP1	proline-serine-threonine phosphatase interacting protein 1	ns	-3.67979	ns	ns
ENSBTAG00000002624	PSTPIP2	proline-serine-threonine phosphatase interacting protein 2	ns	2.32562	ns	ns
ENSBTAG00000006579	P4HA3	prolyl 4-hydroxylase, alpha polypeptide III	ns	ns	ns	-1.66204
ENSBTAG00000015779	PML	promyelocytic leukemia	ns	2.5688	2.95724	ns
ENSBTAG00000032425	PPBP	pro-platelet basic protein (chemokine (C-X-C motif) ligand 7)	ns	3.7533	9.94815	41.0132
ENSBTAG00000006703	PTGDR	prostaglandin D2 receptor (DP)	ns	2.55812	3.79619	3.07232
ENSBTAG00000014972	PTGER4	prostaglandin E receptor 4 (subtype EP4)	ns	1.8407	ns	ns
ENSBTAG00000019453	PTGES	prostaglandin E synthase	ns	ns	ns	2.60893
ENSBTAG00000015902	PTGFR	prostaglandin F receptor (FP)	ns	ns	ns	2.93122
ENSBTAG00000014585	PTGIR	prostaglandin I2 (prostacyclin) receptor (IP)	20.3467	25.4728	ns	ns
ENSBTAG00000014127	PTGS2	prostaglandin-endoperoxide synthase 2 (prostaglandin G/H synthase and cyclooxygenase)	14.7017	31.2669	6.02352	3.637
ENSBTAG00000015919	PARM1	prostate androgen-regulated mucin-like protein 1	ns	1.94334	ns	ns
ENSBTAG00000031524	PMEPA1	prostate transmembrane protein, androgen induced 1	ns	-2.94875	ns	ns
ENSBTAG00000015177	PRSS23	protease, serine, 23	ns	ns	ns	1.71654
ENSBTAG00000014147	PRSS54	protease, serine, 54	ns	ns	-56.6538	ns
ENSBTAG00000005814	PSME2	proteasome (prosome, macropain) activator subunit 2 (PA28 beta)	ns	1.879	ns	ns
ENSBTAG00000009683	PSMA6	proteasome (prosome, macropain) subunit, alpha type, 6	ns	1.80202	ns	ns
ENSBTAG00000018040	PSMB10	proteasome (prosome, macropain) subunit, beta type, 10	ns	ns	2.42874	ns
ENSBTAG00000008954	PSMB9	proteasome (prosome, macropain) subunit, beta type, 9 (large multifunctional peptidase 2)	ns	2.3463	ns	1.74685
ENSBTAG00000008291	PROCR	protein C receptor, endothelial	ns	1.81105	ns	ns
ENSBTAG00000019290	PACSIN2	protein kinase C and casein kinase substrate in neurons 2	ns	2.13249	ns	ns
ENSBTAG00000014958	PRKAR2B	protein kinase, cAMP-dependent, regulatory, type II, beta	ns	2.17467	ns	ns
ENSBTAG00000004729	PKMYT1	protein kinase, membrane associated tyrosine/threonine 1	ns	-1.91867	ns	ns
ENSBTAG00000014367	PRKX	protein kinase, X-linked	ns	1.98273	ns	ns
ENSBTAG00000032247	PPP1R11	protein phosphatase 1, regulatory (inhibitor) subunit 11	ns	ns	ns	3.50592
ENSBTAG00000001294	PPP1R15A	protein phosphatase 1, regulatory subunit 15A	2.68986	2.45682	ns	ns
ENSBTAG00000013074	PPP1R15B	protein phosphatase 1, regulatory subunit 15B	ns	2.02566	ns	ns
ENSBTAG00000018834	PPP1R37	protein phosphatase 1, regulatory subunit 37	ns	-1.68076	ns	ns
ENSBTAG00000014831	PPP1R3C	protein phosphatase 1, regulatory subunit 3C	ns	4.39663	ns	ns
ENSBTAG00000020598	PPP2R2C	protein phosphatase 2, regulatory subunit B, gamma	ns	-9.86052	ns	ns
ENSBTAG00000009681	PPP2R3C	protein phosphatase 2, regulatory subunit B'', gamma	ns	3.37529	ns	ns
ENSBTAG00000006616	PTPN1	protein tyrosine phosphatase, non-receptor type 1	3.70194	4.36093	ns	ns
ENSBTAG00000024492	LOC526769	protein tyrosine phosphatase, non-receptor type 11-like	ns	2.55449	7.18836	ns
ENSBTAG00000003825	PTPN12	protein tyrosine phosphatase, non-receptor type 12	-4.14951	1.7251	ns	ns
ENSBTAG00000014947	PTPN13	protein tyrosine phosphatase, non-receptor type 13 (APO-1/CD95 (Fas)-associated phosphatase)	ns	2.02832	ns	ns
ENSBTAG00000015296	PTPRB	protein tyrosine phosphatase, receptor type, B	ns	-2.22017	ns	ns
ENSBTAG00000006256	PTPRO	protein tyrosine phosphatase, receptor type, O	ns	5.67816	ns	ns
ENSBTAG00000008437	PCDH12	protocadherin 12	ns	-35.3929	ns	ns
ENSBTAG00000015549	PCDH18	protocadherin 18	ns	ns	ns	1.66782
ENSBTAG00000000061	PCDH7	protocadherin 7	ns	ns	ns	2.0818
ENSBTAG00000018332	PPTC7	PTC7 protein phosphatase homolog (S. cerevisiae)	ns	1.88263	ns	ns
ENSBTAG00000016140	PPFIBP2	PTPRF interacting protein, binding protein 2 (liprin beta 2)	ns	-2.57373	ns	ns
ENSBTAG00000013536	P2RY11	purinergic receptor P2Y, G-protein coupled, 11	ns	-10.2435	ns	ns
ENSBTAG00000015837	P2RY12	purinergic receptor P2Y, G-protein coupled, 12	ns	-3.58403	-4.45524	-4.9628
ENSBTAG00000031397	P2RY13	purinergic receptor P2Y, G-protein coupled, 13	5.4183	ns	ns	ns
ENSBTAG00000040512	PCP4L1	Purkinje cell protein 4 like 1	ns	2.89638	ns	ns
ENSBTAG00000003152	IFI27	putative ISG12(a) protein	ns	2.91378	8.7009	6.988
ENSBTAG00000010487	MGC128424	putative small membrane protein NID67	ns	2.25821	ns	ns
ENSBTAG00000019519	PWWP2B	PWWP domain containing 2B	-3.60289	ns	ns	ns
ENSBTAG00000021078	PYROXD1	pyridine nucleotide-disulphide oxidoreductase domain 1	ns	1.72543	ns	ns
ENSBTAG00000014313	PYROXD2	pyridine nucleotide-disulphide oxidoreductase domain 2	ns	-2.39699	ns	ns
ENSBTAG00000030255	PDXP	pyridoxal (pyridoxine, vitamin B6) phosphatase	ns	-1.97692	ns	ns
ENSBTAG00000007836	PPA1	pyrophosphatase (inorganic) 1	ns	1.94517	ns	ns
ENSBTAG00000014069	PDK4	pyruvate dehydrogenase kinase, isozyme 4	ns	-6.24759	ns	ns
ENSBTAG00000003842	RABGEF1	RAB guanine nucleotide exchange factor (GEF) 1	ns	1.82986	ns	ns
ENSBTAG00000007804	RILPL2	Rab interacting lysosomal protein-like 2	2.49742	2.98113	ns	ns
ENSBTAG00000006162	RAB11FIP5	RAB11 family interacting protein 5 (class I)	ns	-1.72433	ns	ns
ENSBTAG00000016972	LOC100848380	rab11 family-interacting protein 4-like	ns	-13.9687	ns	ns
ENSBTAG00000002417	RAB30	RAB30, member RAS oncogene family	ns	-2.30361	ns	ns
ENSBTAG00000008092	RAB37	RAB37, member RAS oncogene family	ns	ns	8.67599	3.69523
ENSBTAG00000015745	RAB3IL1	RAB3A interacting protein (rabin3)-like 1	ns	-2.29807	ns	ns
ENSBTAG00000021525	RAB42	RAB42, member RAS oncogene family	ns	-26.7765	ns	ns
ENSBTAG00000011146	RAB8B	RAB8B, member RAS oncogene family	ns	2.29663	ns	ns
ENSBTAG00000010923	RAB9A	RAB9A, member RAS oncogene family	2.54402	ns	ns	ns
ENSBTAG00000016061	RSAD2	radical S-adenosyl methionine domain containing 2	8.10792	17.3648	19.2838	2.87341
ENSBTAG00000010718	RALGPS2	Ral GEF with PH domain and SH3 binding motif 2	ns	-2.49089	ns	ns
ENSBTAG00000004194	RALGDS	ral guanine nucleotide dissociation stimulator	ns	ns	ns	2.89997
ENSBTAG00000020791	RAPGEF1	Rap guanine nucleotide exchange factor (GEF) 1	ns	-1.67016	ns	ns
ENSBTAG00000006828	RAPGEF3	Rap guanine nucleotide exchange factor (GEF) 3	ns	-1.94951	ns	ns
ENSBTAG00000020984	RAPGEF4	Rap guanine nucleotide exchange factor (GEF) 4	ns	ns	-3.45061	ns
ENSBTAG00000008967	RAP1B	RAP1B, member of RAS oncogene family	ns	1.81049	ns	ns
ENSBTAG00000020412	RAP2A	RAP2A, member of RAS oncogene family	-5.54175	ns	ns	ns
ENSBTAG00000020963	RASSF1	Ras association (RalGDS/AF-6) domain family member 1	ns	2.28231	ns	ns
ENSBTAG00000017346	RASSF2	Ras association (RalGDS/AF-6) domain family member 2	ns	1.94142	ns	ns
ENSBTAG00000015646	RASSF3	Ras association (RalGDS/AF-6) domain family member 3	ns	1.84247	ns	ns
ENSBTAG00000002669	RASSF4	Ras association (RalGDS/AF-6) domain family member 4	2.46754	2.95822	ns	ns
ENSBTAG00000010427	RASSF5	Ras association (RalGDS/AF-6) domain family member 5	4.42603	2.79454	ns	ns
ENSBTAG00000008006	RASGRP3	RAS guanyl releasing protein 3 (calcium and DAG-regulated)	ns	-3.72577	ns	ns
ENSBTAG00000013451	RHOH	ras homolog gene family, member H	10.5477	10.9211	6.97244	2.14843
ENSBTAG00000015413	RASA2	RAS p21 protein activator 2	ns	2.05775	ns	ns
ENSBTAG00000019967	RASA3	RAS p21 protein activator 3	ns	-3.31719	ns	ns
ENSBTAG00000011602	RASAL3	RAS protein activator like 3	ns	-2.65399	ns	ns
ENSBTAG00000017116	RASD2	RASD family, member 2	ns	-5.53075	ns	ns
ENSBTAG00000006870	RASGEF1A	RasGEF domain family, member 1A	ns	-2.55489	ns	ns
ENSBTAG00000006561	RASGEF1B	RasGEF domain family, member 1B	4.92362	7.3889	ns	ns
ENSBTAG00000017452	RCAN3	RCAN family member 3	ns	-1.89262	ns	ns
ENSBTAG00000014151	RCSD1	RCSD domain containing 1	ns	-3.8162	ns	ns
ENSBTAG00000032265	RTP4	receptor (chemosensory) transporter protein 4	ns	2.50411	4.35581	1.69405
ENSBTAG00000020704	RAMP3	receptor (G protein-coupled) activity modifying protein 3	ns	3.98698	6.35562	4.73115
ENSBTAG00000012312	ROR1	receptor tyrosine kinase-like orphan receptor 1	-3.06646	ns	ns	ns
ENSBTAG00000015271	RIPK2	receptor-interacting serine-threonine kinase 2	ns	3.25133	ns	ns
ENSBTAG00000021083	RECQL	RecQ protein-like (DNA helicase Q1-like)	ns	1.92208	ns	ns
ENSBTAG00000010155	LOC504773	regakine 1	ns	ns	ns	2.73712
ENSBTAG00000020035	RCAN1	regulator of calcineurin 1	2.27883	1.78279	ns	ns
ENSBTAG00000008579	RCC2	regulator of chromosome condensation 2	ns	-1.77276	ns	ns
ENSBTAG00000021672	RGS1	regulator of G-protein signaling 1	ns	-5.35191	ns	ns
ENSBTAG00000008497	RGS14	regulator of G-protein signaling 14	ns	-3.19621	-4.73559	-2.77375
ENSBTAG00000004305	RGS16	regulator of G-protein signaling 16	7.00063	3.3995	ns	ns
ENSBTAG00000021837	RGS19	regulator of G-protein signaling 19	ns	-2.07415	ns	ns
ENSBTAG00000003454	RGS20	regulator of G-protein signaling 20	ns	-3.04375	ns	ns
ENSBTAG00000034366	LOC100848920	regulator of G-protein signaling 2-like	ns	ns	ns	-2.37202
ENSBTAG00000021096	RTEL1	regulator of telomere elongation helicase 1	ns	-1.95012	ns	ns
ENSBTAG00000011905	RRAS2	related RAS viral (r-ras) oncogene homolog 2	ns	1.93668	ns	ns
ENSBTAG00000004329	RELL1	RELT-like 1	ns	1.88818	ns	ns
ENSBTAG00000004716	RETN	resistin	ns	5.81012	3.06368	4.39004
ENSBTAG00000009441	RBBP6	retinoblastoma-binding protein 6	ns	2.19049	ns	ns
ENSBTAG00000007071	RAI14	retinoic acid induced 14	ns	1.7187	ns	ns
ENSBTAG00000017851	RXRA	retinoid X receptor, alpha	ns	-2.61265	ns	ns
ENSBTAG00000018773	RND1	Rho family GTPase 1	18.3986	11.8601	6.52222	3.50555
ENSBTAG00000002531	ARHGAP10	Rho GTPase activating protein 10	ns	1.67364	ns	ns
ENSBTAG00000015381	ARHGAP18	Rho GTPase activating protein 18	ns	-3.59384	ns	ns
ENSBTAG00000000333	ARHGAP20	Rho GTPase activating protein 20	ns	-3.9878	ns	ns
ENSBTAG00000007878	ARHGAP22	Rho GTPase activating protein 22	ns	-2.7518	ns	ns
ENSBTAG00000023976	ARHGAP25	Rho GTPase activating protein 25	-2.48095	ns	ns	ns
ENSBTAG00000027151	ARHGAP26	Rho GTPase activating protein 26	ns	-3.48787	ns	ns
ENSBTAG00000019036	ARHGAP28	Rho GTPase activating protein 28	ns	ns	ns	1.94321
ENSBTAG00000017875	ARHGAP30	Rho GTPase activating protein 30	ns	-2.18522	ns	ns
ENSBTAG00000015543	ARHGAP35	Rho GTPase activating protein 35	ns	2.59636	ns	ns
ENSBTAG00000002626	ARHGAP6	Rho GTPase activating protein 6	ns	-2.14423	ns	ns
ENSBTAG00000018403	ARHGAP9	Rho GTPase activating protein 9	ns	-2.64741	ns	ns
ENSBTAG00000000684	ARHGEF10L	Rho guanine nucleotide exchange factor (GEF) 10-like	ns	-2.25562	ns	ns
ENSBTAG00000012361	ARHGEF11	Rho guanine nucleotide exchange factor (GEF) 11	ns	-1.68572	ns	ns
ENSBTAG00000014091	ARHGEF3	Rho guanine nucleotide exchange factor (GEF) 3	2.99849	3.47959	ns	ns
ENSBTAG00000019164	RHOBTB1	Rho-related BTB domain containing 1	ns	-2.3173	ns	ns
ENSBTAG00000035958	RHOBTB2	Rho-related BTB domain containing 2	ns	-2.21665	ns	ns
ENSBTAG00000019345	RFK	riboflavin kinase	ns	1.98961	ns	ns
ENSBTAG00000021693	RPP25	ribonuclease P/MRP 25kDa subunit	ns	-10.0264	ns	ns
ENSBTAG00000008792	RNASE6	ribonuclease, RNase A family, k6	ns	-2.06817	ns	ns
ENSBTAG00000008216	RRM2	ribonucleotide reductase M2	ns	-1.83203	ns	ns
ENSBTAG00000017502	RIMKLA	ribosomal modification protein rimK-like family member A	ns	-2.71895	ns	ns
ENSBTAG00000004842	RSPRY1	ring finger and SPRY domain containing 1	ns	2.794	ns	ns
ENSBTAG00000027317	RNF114	ring finger protein 114	ns	1.93802	ns	ns
ENSBTAG00000016411	RNF122	ring finger protein 122	3.1999	2.27107	ns	ns
ENSBTAG00000011147	RNF13	ring finger protein 13	ns	1.78952	ns	ns
ENSBTAG00000016240	RNF157	ring finger protein 157	ns	-1.89745	ns	ns
ENSBTAG00000000727	RNF169	ring finger protein 169	-2.53402	ns	ns	ns
ENSBTAG00000017833	RNF19A	ring finger protein 19A	ns	2.43381	ns	ns
ENSBTAG00000008330	RNF19B	ring finger protein 19B	3.12229	4.43733	ns	ns
ENSBTAG00000022489	RNF213	ring finger protein 213	ns	2.64949	2.756	ns
ENSBTAG00000026754	RNF41	ring finger protein 41	ns	1.85839	ns	ns
ENSBTAG00000008105	RBM38	RNA binding motif protein 38	ns	-2.27039	ns	ns
ENSBTAG00000016217	RBM43	RNA binding motif protein 43	2.41206	2.8642	ns	ns
ENSBTAG00000002356	RBM47	RNA binding motif protein 47	ns	2.12109	ns	ns
ENSBTAG00000006697	RICTOR	RPTOR independent companion of MTOR, complex 2	ns	1.75431	ns	ns
ENSBTAG00000011403	RUSC2	RUN and SH3 domain containing 2	ns	2.09258	ns	ns
ENSBTAG00000004104	RUNX2	runt-related transcription factor 2	ns	ns	ns	1.72784
ENSBTAG00000012638	S100A12	S100 calcium binding protein A12	ns	2.00403	4.26772	2.77048
ENSBTAG00000012640	S100A8	S100 calcium binding protein A8	2.51234	4.67225	5.82815	5.64525
ENSBTAG00000006505	S100A9	S100 calcium binding protein A9	ns	5.4087	7.23925	5.59669
ENSBTAG00000002041	SASH3	SAM and SH3 domain containing 3	ns	-6.77761	ns	ns
ENSBTAG00000022007	SAMHD1	SAM domain and HD domain 1	ns	-2.04064	ns	ns
ENSBTAG00000002623	SAMSN1	SAM domain, SH3 domain and nuclear localization signals 1	2.76394	1.96202	ns	ns
ENSBTAG00000003956	SGCA	sarcoglycan, alpha (50kDa dystrophin-associated glycoprotein)	ns	ns	ns	-1.57079
ENSBTAG00000007657	SCARA3	scavenger receptor class A, member 3	ns	ns	ns	-2.39819
ENSBTAG00000019636	SCARA5	scavenger receptor class A, member 5 (putative)	ns	2.6674	ns	ns
ENSBTAG00000019437	SLFN11	schlafen family member 11	ns	5.04175	ns	1.87954
ENSBTAG00000017404	SEC14L2	SEC14-like 2 (S. cerevisiae)	ns	-2.22154	ns	ns
ENSBTAG00000007712	SEC22B	SEC22 vesicle trafficking protein homolog B (S. cerevisiae) (gene/pseudogene)	ns	1.80327	ns	ns
ENSBTAG00000015366	SFRP4	secreted frizzled-related protein 4	ns	ns	ns	3.08984
ENSBTAG00000021318	SCAMP5	secretory carrier membrane protein 5	ns	-2.39333	ns	ns
ENSBTAG00000000829	SHPK	sedoheptulokinase	ns	-2.64415	ns	ns
ENSBTAG00000011515	SELL	selectin L	2.83683	8.16373	ns	2.11191
ENSBTAG00000020755	SELP	selectin P (granule membrane protein 140kDa, antigen CD62)	184.309	123.471	ns	ns
ENSBTAG00000031851	SELPLG	selectin P ligand	ns	-2.20643	ns	ns
ENSBTAG00000018133	SEMA3A	sema domain, immunoglobulin domain (Ig), short basic domain, secreted, (semaphorin) 3A	ns	ns	ns	-1.75143
ENSBTAG00000020489	SEMA6A	sema domain, transmembrane domain (TM), and cytoplasmic domain, (semaphorin) 6A	ns	4.54567	ns	ns
ENSBTAG00000011446	SEMA7A	semaphorin 7A, GPI membrane anchor (John Milton Hagen blood group)	ns	ns	ns	-1.66288
ENSBTAG00000015591	SQSTM1	sequestosome 1	ns	1.90138	ns	ns
ENSBTAG00000011509	SERAC1	serine active site containing 1	-2.58478	ns	ns	ns
ENSBTAG00000031814	SDS	serine dehydratase	ns	2.82086	5.5163	ns
ENSBTAG00000008945	SDSL	serine dehydratase-like	ns	ns	2.38967	ns
ENSBTAG00000011582	SERINC2	serine incorporator 2	ns	ns	ns	-3.09532
ENSBTAG00000013981	SPTSSA	serine palmitoyltransferase, small subunit A	ns	1.83382	ns	ns
ENSBTAG00000038992	STK11IP	serine/threonine kinase 11 interacting protein	ns	-1.91998	ns	ns
ENSBTAG00000013196	STK17B	serine/threonine kinase 17b	2.57177	ns	ns	ns
ENSBTAG00000011975	SERPINB1	serpin peptidase inhibitor, clade B (ovalbumin), member 1	3.07949	3.65389	ns	ns
ENSBTAG00000023026	SERPINB2	serpin peptidase inhibitor, clade B (ovalbumin), member 2	ns	3.38104	ns	6.2528
ENSBTAG00000023198	SERPINB2	serpin peptidase inhibitor, clade B (ovalbumin), member 2	ns	14.3825	4.17319	10.6402
ENSBTAG00000031267	SERPINB9	serpin peptidase inhibitor, clade B (ovalbumin), member 9	ns	2.48655	ns	ns
ENSBTAG00000007793	SERTAD2	SERTA domain containing 2	ns	-2.2936	ns	ns
ENSBTAG00000022396	SAA3	serum amyloid A 3	5.23309	8.66955	8.58375	8.58038
ENSBTAG00000022395	SAA1	serum amyloid A1	6.31606	8.13978	5.97321	13.1324
ENSBTAG00000022394	SAA2	serum amyloid A2	5.7706	7.1141	10.5439	7.86752
ENSBTAG00000004269	SGK1	serum/glucocorticoid regulated kinase 1	ns	2.63243	ns	ns
ENSBTAG00000003015	SESN1	sestrin 1	ns	-5.14948	ns	ns
ENSBTAG00000002363	SESN2	sestrin 2	3.25207	ns	ns	ns
ENSBTAG00000004034	SESN3	sestrin 3	ns	-1.89572	ns	ns
ENSBTAG00000009708	SMYD4	SET and MYND domain containing 4	ns	-2.19926	ns	ns
ENSBTAG00000015126	SETBP1	SET binding protein 1	ns	2.18107	ns	ns
ENSBTAG00000007329	SETDB2	SET domain, bifurcated 2	-2.64298	ns	ns	ns
ENSBTAG00000001186	SH2D4A	SH2 domain containing 4A	ns	4.69495	ns	ns
ENSBTAG00000018358	STAC3	SH3 and cysteine rich domain 3	ns	3.80708	ns	ns
ENSBTAG00000009019	SH3PXD2B	SH3 and PX domains 2B	ns	2.0783	ns	ns
ENSBTAG00000030257	SH3BP1	SH3-domain binding protein 1	ns	-2.95125	ns	ns
ENSBTAG00000033441	SHCBP1	SHC SH2-domain binding protein 1	ns	ns	ns	1.7904
ENSBTAG00000040321	SDR16C6	short chain dehydrogenase/reductase family 16C, member 6	ns	ns	ns	-3.67747
ENSBTAG00000025931	NEU3	sialidase 3 (membrane sialidase)	-2.28395	ns	ns	ns
ENSBTAG00000007867	STAT1	signal transducer and activator of transcription 1, 91kDa	ns	2.01883	ns	ns
ENSBTAG00000021523	STAT3	signal transducer and activator of transcription 3 (acute-phase response factor)	ns	1.85969	ns	ns
ENSBTAG00000009496	STAT5A	signal transducer and activator of transcription 5A	ns	2.30403	ns	ns
ENSBTAG00000001887	LOC100847279	signal transducing adapter molecule 2-like	ns	2.30331	ns	ns
ENSBTAG00000013884	SIPA1	signal-induced proliferation-associated 1	ns	-2.74014	ns	ns
ENSBTAG00000007927	SLAMF1	signaling lymphocytic activation molecule family member 1	34.587	58.1315	ns	ns
ENSBTAG00000010717	SSBP3	single stranded DNA binding protein 3	ns	2.25578	ns	ns
ENSBTAG00000003947	SSBP4	single stranded DNA binding protein 4	ns	-2.295	ns	ns
ENSBTAG00000001197	SLAMF7	SLAM family member 7	3.35327	ns	ns	ns
ENSBTAG00000001197	SLAMF7	SLAM family member 7	ns	4.93908	ns	ns
ENSBTAG00000016698	SLAMF8	SLAM family member 8	ns	3.2881	ns	2.67711
ENSBTAG00000018825	SSH1	slingshot homolog 1 (Drosophila)	-2.30512	ns	ns	ns
ENSBTAG00000006592	SGSM1	small G protein signaling modulator 1	ns	-7.21051	ns	ns
ENSBTAG00000020735	SMG1	smg-1 homolog, phosphatidylinositol 3-kinase-related kinase (C. elegans)	-2.24408	ns	ns	ns
ENSBTAG00000020605	SMTNL2	smoothelin-like 2	ns	-4.24392	ns	ns
ENSBTAG00000017674	SCNN1D	sodium channel, nonvoltage-gated 1, delta	ns	6.15426	8.2298	ns
ENSBTAG00000039340	SCN4B	sodium channel, voltage-gated, type IV, beta	ns	ns	ns	2.63548
ENSBTAG00000012628	SLC1A2	solute carrier family 1 (glial high affinity glutamate transporter), member 2	ns	9.39717	ns	ns
ENSBTAG00000032914	SLC11A2	solute carrier family 11 (proton-coupled divalent metal ion transporters), member 2	ns	2.73727	ns	ns
ENSBTAG00000002355	LOC510716	solute carrier family 11 (proton-coupled divalent metal ion transporters), member 2-like	ns	3.12056	ns	ns
ENSBTAG00000006775	SLC12A7	solute carrier family 12 (potassium/chloride transporters), member 7	ns	-1.78432	ns	ns
ENSBTAG00000000873	SLC13A3	solute carrier family 13 (sodium-dependent dicarboxylate transporter), member 3	ns	4.27487	4.75284	ns
ENSBTAG00000021287	SLC16A7	solute carrier family 16, member 7 (monocarboxylic acid transporter 2)	ns	1.84242	ns	ns
ENSBTAG00000009617	SLC2A1	solute carrier family 2 (facilitated glucose transporter), member 1	ns	2.25308	ns	ns
ENSBTAG00000004556	SLC2A3	solute carrier family 2 (facilitated glucose transporter), member 3	2.44438	9.51282	ns	1.5856
ENSBTAG00000001824	SLC2A6	solute carrier family 2 (facilitated glucose transporter), member 6	2.15346	3.27165	ns	ns
ENSBTAG00000006957	SLC2A8	solute carrier family 2 (facilitated glucose transporter), member 8	ns	-2.84692	ns	ns
ENSBTAG00000007302	SLC2A5	solute carrier family 2 (facilitated glucose/fructose transporter), member 5	ns	-1.9858	-2.52645	ns
ENSBTAG00000012107	SLC25A28	solute carrier family 25, member 28	ns	2.50047	ns	ns
ENSBTAG00000014615	SLC26A2	solute carrier family 26 (sulfate transporter), member 2	ns	-2.80457	ns	ns
ENSBTAG00000015276	SLC26A11	solute carrier family 26, member 11	ns	-2.62613	ns	ns
ENSBTAG00000018280	SLC28A3	solute carrier family 28 (sodium-coupled nucleoside transporter), member 3	ns	16.1184	ns	ns
ENSBTAG00000012024	SLC29A2	solute carrier family 29 (nucleoside transporters), member 2	ns	-2.58209	ns	ns
ENSBTAG00000016094	SLC36A1	solute carrier family 36 (proton/amino acid symporter), member 1	ns	-1.90403	ns	ns
ENSBTAG00000019225	SLC39A14	solute carrier family 39 (zinc transporter), member 14	ns	ns	ns	1.57121
ENSBTAG00000000936	SLC39A2	solute carrier family 39 (zinc transporter), member 2	4.67116	3.45863	ns	ns
ENSBTAG00000005668	SLC39A8	solute carrier family 39 (zinc transporter), member 8	ns	3.93084	4.70609	ns
ENSBTAG00000010498	SLC40A1	solute carrier family 40 (iron-regulated transporter), member 1	ns	-3.71473	ns	ns
ENSBTAG00000010060	SLC43A3	solute carrier family 43, member 3	ns	-1.84293	ns	ns
ENSBTAG00000020344	SLC44A3	solute carrier family 44, member 3	ns	3.01478	ns	ns
ENSBTAG00000002817	SLC46A1	solute carrier family 46 (folate transporter), member 1	ns	-3.69202	ns	ns
ENSBTAG00000013670	SLC46A2	solute carrier family 46, member 2	ns	3.22364	ns	ns
ENSBTAG00000008686	SLC46A3	solute carrier family 46, member 3	ns	ns	ns	1.56141
ENSBTAG00000032331	SLC48A1	solute carrier family 48 (heme transporter), member 1	ns	-1.95709	ns	-1.50916
ENSBTAG00000011088	SLC6A6	solute carrier family 6 (neurotransmitter transporter, taurine), member 6	ns	-2.69171	ns	ns
ENSBTAG00000007415	SLC7A8	solute carrier family 7 (amino acid transporter light chain, L system), member 8	ns	-4.67113	ns	ns
ENSBTAG00000018577	SLC7A1	solute carrier family 7 (cationic amino acid transporter, y+ system), member 1	ns	1.8059	ns	ns
ENSBTAG00000015061	LOC504861	solute carrier family 7 (cationic amino acid transporter, y+ system), member 3-like	7.82692	21.6972	14.6271	ns
ENSBTAG00000030416	LOC789418	solute carrier family 7 (cationic amino acid transporter, y+ system), member 3-like	ns	10.2766	ns	ns
ENSBTAG00000015596	SLCO2B1	solute carrier organic anion transporter family, member 2B1	ns	-6.19863	2.75868	1.81042
ENSBTAG00000016388	SLCO4A1	solute carrier organic anion transporter family, member 4A1	2.86729	2.68662	ns	ns
ENSBTAG00000016486	SORBS2	sorbin and SH3 domain containing 2	ns	ns	-4.43889	ns
ENSBTAG00000014401	SORBS3	sorbin and SH3 domain containing 3	ns	-2.52686	ns	ns
ENSBTAG00000001822	SNX10	sorting nexin 10	2.16011	3.46771	ns	ns
ENSBTAG00000026371	SNX29	sorting nexin 29	ns	-1.98742	ns	ns
ENSBTAG00000001942	SNX27	sorting nexin family member 27	ns	-1.96867	ns	ns
ENSBTAG00000009664	SP140	SP140 nuclear body protein	ns	1.72	ns	ns
ENSBTAG00000037702	SP140L	SP140 nuclear body protein-like	ns	2.0865	ns	ns
ENSBTAG00000033292	SP7	Sp7 transcription factor	ns	ns	-9.29552	ns
ENSBTAG00000030599	SMOC1	SPARC related modular calcium binding 1	ns	ns	-2.59141	ns
ENSBTAG00000001867	SACS	spastic ataxia of Charlevoix-Saguenay (sacsin)	-2.22897	ns	ns	ns
ENSBTAG00000025450	SYNE2	spectrin repeat containing, nuclear envelope 2	ns	ns	ns	2.0379
ENSBTAG00000004751	SPTBN4	spectrin, beta, non-erythrocytic 4	ns	-5.67629	ns	ns
ENSBTAG00000000960	SPATA25	spermatogenesis associated 25	4.31413	ns	ns	ns
ENSBTAG00000030456	SPATA7	spermatogenesis associated 7	ns	-2.07827	ns	ns
ENSBTAG00000004222	SAT2	spermidine/spermine N1-acetyltransferase family member 2	ns	-2.31596	ns	ns
ENSBTAG00000009639	SMPD3	sphingomyelin phosphodiesterase 3, neutral membrane (neutral sphingomyelinase II)	2.63464	6.16914	6.93875	ns
ENSBTAG00000021587	SMPDL3A	sphingomyelin phosphodiesterase, acid-like 3A	ns	ns	2.9274	1.8869
ENSBTAG00000016805	SGMS2	sphingomyelin synthase 2	2.60521	2.18114	ns	ns
ENSBTAG00000008507	SPHK1	sphingosine kinase 1	ns	-3.48983	ns	ns
ENSBTAG00000005990	S1PR1	sphingosine-1-phosphate receptor 1	ns	-5.48987	ns	ns
ENSBTAG00000011374	S1PR3	sphingosine-1-phosphate receptor 3	4.40148	4.35386	ns	ns
ENSBTAG00000009904	SPIC	Spi-C transcription factor (Spi-1/PU.1 related)	ns	ns	2.87287	ns
ENSBTAG00000014653	SPNS1	spinster homolog 1 (Drosophila)	ns	1.83939	ns	ns
ENSBTAG00000007429	SPNS2	spinster homolog 2 (Drosophila)	ns	ns	-4.20196	ns
ENSBTAG00000040356	SPIRE2	spire homolog 2 (Drosophila)	ns	-2.86125	ns	ns
ENSBTAG00000024539	SPSB1	splA/ryanodine receptor domain and SOCS box containing 1	ns	1.8496	ns	ns
ENSBTAG00000001774	SPRY2	sprouty homolog 2 (Drosophila)	-2.3914	ns	ns	-1.76645
ENSBTAG00000010245	SPRY3	sprouty homolog 3 (Drosophila)	ns	-45.1938	ns	ns
ENSBTAG00000008250	SPRY4	sprouty homolog 4 (Drosophila)	ns	4.34335	ns	ns
ENSBTAG00000005498	SQLE	squalene epoxidase	ns	ns	ns	-1.5244
ENSBTAG00000007828	SLA	Src-like-adaptor	ns	-4.23843	ns	ns
ENSBTAG00000015255	ST6GALNAC2	ST6 (alpha-N-acetyl-neuraminyl-2,3-beta-galactosyl-1,3)-N-acetylgalactosaminide alpha-2,6-sialyltransferase 2	ns	-3.17259	ns	ns
ENSBTAG00000014782	STAB1	stabilin 1	ns	-1.6785	ns	ns
ENSBTAG00000026376	SNN	stannin	ns	2.64783	ns	ns
ENSBTAG00000033702	STARD8	StAR-related lipid transfer (START) domain containing 8	ns	2.01737	ns	ns
ENSBTAG00000003506	STEAP2	STEAP family member 2, metalloreductase	ns	ns	ns	1.89593
ENSBTAG00000012894	SAMD9	sterile alpha motif domain containing 9	ns	1.91885	2.25461	ns
ENSBTAG00000033345	STAR	steroidogenic acute regulatory protein	ns	-3.05872	ns	-2.38167
ENSBTAG00000001608	LOC788268	steroidogenic acute regulatory protein, mitochondrial-like	ns	-4.87332	ns	-3.01041
ENSBTAG00000004059	SOAT1	sterol O-acyltransferase 1	ns	1.6593	ns	ns
ENSBTAG00000007884	SREBF1	sterol regulatory element binding transcription factor 1	ns	-2.13712	ns	ns
ENSBTAG00000001346	STRA8	stimulated by retinoic acid gene 8 homolog (mouse)	ns	ns	2.44161	ns
ENSBTAG00000018232	STOML3	stomatin (EPB72)-like 3	ns	3.33583	ns	ns
ENSBTAG00000025308	STON2	stonin 2	ns	-2.67563	ns	ns
ENSBTAG00000019028	STOX1	storkhead box 1	22.1512	ns	ns	ns
ENSBTAG00000020780	SBNO2	strawberry notch homolog 2 (Drosophila)	ns	2.34699	ns	ns
ENSBTAG00000005862	SMC4	structural maintenance of chromosomes 4	ns	ns	ns	1.56967
ENSBTAG00000006523	SOD2	superoxide dismutase 2, mitochondrial	3.04528	6.30448	9.54665	3.02256
ENSBTAG00000004386	SOCS1	suppressor of cytokine signaling 1	4.13971	4.58476	ns	ns
ENSBTAG00000012007	SOCS2	suppressor of cytokine signaling 2	ns	ns	ns	2.38199
ENSBTAG00000008441	SOCS3	suppressor of cytokine signaling 3	5.66283	13.9034	5.30784	3.46982
ENSBTAG00000021669	SOGA1	suppressor of glucose, autophagy associated 1	-2.20549	ns	ns	ns
ENSBTAG00000014087	SUV420H2	suppressor of variegation 4-20 homolog 2 (Drosophila)	ns	2.50807	ns	ns
ENSBTAG00000015915	SBSN	suprabasin	ns	7.99217	ns	ns
ENSBTAG00000000551	SMNDC1	survival motor neuron domain containing 1	ns	1.79137	ns	ns
ENSBTAG00000004813	SUSD1	sushi domain containing 1	ns	ns	ns	1.6095
ENSBTAG00000006730	SUSD2	sushi domain containing 2	36.0336	ns	ns	ns
ENSBTAG00000000181	SUSD3	sushi domain containing 3	ns	-3.60358	-3.48284	ns
ENSBTAG00000005327	SUSD5	sushi domain containing 5	ns	ns	-3.51671	ns
ENSBTAG00000004218	SYNDIG1L	synapse differentiation inducing 1-like	ns	ns	4.63925	ns
ENSBTAG00000008323	SNAP25	synaptosomal-associated protein, 25kDa	ns	3.25254	ns	ns
ENSBTAG00000015127	SDC4	syndecan 4	4.15474	6.38964	2.77452	1.64573
ENSBTAG00000011236	STX11	syntaxin 11	4.07393	7.00983	ns	ns
ENSBTAG00000017075	STX1A	syntaxin 1A (brain)	ns	ns	-6.12152	ns
ENSBTAG00000007523	STX4	syntaxin 4	ns	2.54107	ns	ns
ENSBTAG00000021971	SNCAIP	synuclein, alpha interacting protein	ns	-12.0338	ns	ns
ENSBTAG00000005181	SYS1	SYS1 Golgi-localized integral membrane protein homolog (S. cerevisiae)	ns	1.98998	ns	ns
ENSBTAG00000003375	TC2N	tandem C2 domains, nuclear	ns	ns	ns	1.7682
ENSBTAG00000017401	TBK1	TANK-binding kinase 1	ns	2.13009	ns	ns
ENSBTAG00000019479	TATDN2	TatD DNase domain containing 2	ns	2.60005	ns	ns
ENSBTAG00000019020	TAX1BP1	Tax1 (human T-cell leukemia virus type I) binding protein 1	ns	1.67287	ns	ns
ENSBTAG00000013699	TBC1D1	TBC1 (tre-2/USP6, BUB2, cdc16) domain family, member 1	ns	1.8584	ns	ns
ENSBTAG00000019550	TBC1D2	TBC1 domain family, member 2	ns	-2.14135	ns	ns
ENSBTAG00000012022	TBC1D2B	TBC1 domain family, member 2B	ns	2.54675	ns	ns
ENSBTAG00000025898	TBC1D8	TBC1 domain family, member 8 (with GRAM domain)	ns	2.56951	ns	ns
ENSBTAG00000018951	TBC1D9	TBC1 domain family, member 9 (with GRAM domain)	ns	3.20102	ns	ns
ENSBTAG00000017839	TIAM1	T-cell lymphoma invasion and metastasis 1	ns	4.03963	ns	ns
ENSBTAG00000008613	TCP11L1	t-complex 11 (mouse)-like 1	ns	-2.8251	ns	ns
ENSBTAG00000032684	TCTEX1D2	Tctex1 domain containing 2	ns	2.28028	ns	ns
ENSBTAG00000020148	TEK	TEK tyrosine kinase, endothelial	ns	3.4251	ns	ns
ENSBTAG00000000575	TNC	tenascin C	ns	ns	ns	1.6471
ENSBTAG00000015650	TNN	tenascin N	ns	ns	ns	-2.91964
ENSBTAG00000002485	TNS1	tensin 1	ns	-2.03794	ns	ns
ENSBTAG00000021204	TES	testis derived transcript (3 LIM domains)	ns	ns	ns	-2.04346
ENSBTAG00000020652	TSSK3	testis-specific serine kinase 3	ns	3.64575	ns	ns
ENSBTAG00000017682	TET2	tet methylcytosine dioxygenase 2	-3.04748	ns	ns	ns
ENSBTAG00000022381	TET3	tet methylcytosine dioxygenase 3	-2.92949	-3.00565	ns	ns
ENSBTAG00000012805	TSPAN13	tetraspanin 13	2.5289	4.19297	ns	1.74556
ENSBTAG00000021452	TRANK1	tetratricopeptide repeat and ankyrin repeat containing 1	ns	2.48361	3.74653	1.64517
ENSBTAG00000002451	TTC39A	tetratricopeptide repeat domain 39A	ns	-3.05344	ns	ns
ENSBTAG00000032558	TTC7A	tetratricopeptide repeat domain 7A	ns	-2.04137	ns	ns
ENSBTAG00000005635	TTC39C	tetratricopeptide repeat protein 39C-like	ns	2.47108	ns	ns
ENSBTAG00000013454	TAB2	TGF-beta activated kinase 1/MAP3K7 binding protein 2	ns	1.69654	ns	ns
ENSBTAG00000007718	TGIF1	TGFB-induced factor homeobox 1	ns	1.75114	ns	ns
ENSBTAG00000006411	THAP11	THAP domain containing 11	ns	-2.08647	ns	ns
ENSBTAG00000013912	TXNRD1	thioredoxin reductase 1	ns	2.25029	ns	ns
ENSBTAG00000015731	TXNL1	thioredoxin-like 1	ns	2.09901	ns	ns
ENSBTAG00000014261	TARS	threonyl-tRNA synthetase	ns	1.77142	ns	ns
ENSBTAG00000002758	THBD	thrombomodulin	ns	2.43824	ns	ns
ENSBTAG00000018810	THBS2	thrombospondin 2	ns	ns	ns	1.77682
ENSBTAG00000013834	TRIP10	thyroid hormone receptor interactor 10	2.82525	ns	ns	ns
ENSBTAG00000018342	TJP3	tight junction protein 3 (zona occludens 3)	ns	-3.58713	ns	ns
ENSBTAG00000005043	TIMP1	TIMP metallopeptidase inhibitor 1	ns	ns	ns	1.48398
ENSBTAG00000020263	TIMP4	TIMP metallopeptidase inhibitor 4	ns	-14.3225	ns	ns
ENSBTAG00000015844	TFPI2	tissue factor pathway inhibitor 2	ns	2.01771	ns	ns
ENSBTAG00000026986	TTN	titin	ns	-3.40849	ns	ns
ENSBTAG00000003012	TRAF1	TNF receptor-associated factor 1	5.10616	4.57751	ns	ns
ENSBTAG00000010497	TRAF2	TNF receptor-associated factor 2	ns	1.86118	ns	ns
ENSBTAG00000012671	TNIP1	TNFAIP3 interacting protein 1	2.8056	3.48221	2.22061	1.48417
ENSBTAG00000008008	TLR2	toll-like receptor 2	ns	1.85058	ns	ns
ENSBTAG00000022161	TLR7	toll-like receptor 7	ns	-2.9238	ns	ns
ENSBTAG00000031020	TLR8	toll-like receptor 8	ns	-1.82844	ns	ns
ENSBTAG00000019966	TICAM1	toll-like receptor adaptor molecule 1	ns	2.42943	ns	ns
ENSBTAG00000007960	TOP1	topoisomerase (DNA) I	ns	2.25331	ns	ns
ENSBTAG00000035230	TOR1AIP2	torsin A interacting protein 2	ns	1.93008	ns	ns
ENSBTAG00000037813	TOR1AIP2	torsin A interacting protein 2	ns	2.46473	ns	ns
ENSBTAG00000013510	TOR2A	torsin family 2, member A	ns	-2.10916	ns	ns
ENSBTAG00000015146	TOX4	TOX high mobility group box family member 4	ns	1.78575	ns	ns
ENSBTAG00000008600	TRAF3IP2	TRAF3 interacting protein 2	ns	1.8686	ns	ns
ENSBTAG00000002846	TRAF3IP3	TRAF3 interacting protein 3	ns	-2.10466	ns	ns
ENSBTAG00000027655	TIFA	TRAF-interacting protein with forkhead-associated domain	9.36761	4.39415	ns	ns
ENSBTAG00000017648	TIFAB	TRAF-interacting protein with forkhead-associated domain, family member B	6.67747	2.84901	ns	ns
ENSBTAG00000014228	TFEC	transcription factor EC	ns	2.24023	ns	ns
ENSBTAG00000015321	TRERF1	transcriptional regulating factor 1	ns	-5.64705	ns	ns
ENSBTAG00000000546	TOB1	transducer of ERBB2, 1	3.70158	2.38278	ns	ns
ENSBTAG00000015580	TLE3	transducin-like enhancer of split 3 (E(sp1) homolog, Drosophila)	ns	2.50074	ns	ns
ENSBTAG00000032719	TFRC	transferrin receptor (p90, CD71)	ns	4.5425	2.61323	1.77389
ENSBTAG00000005359	TGFB2	transforming growth factor, beta 2	ns	ns	-2.32237	ns
ENSBTAG00000019832	TGFBR2	transforming growth factor, beta receptor II (70/80kDa)	ns	-2.03005	ns	ns
ENSBTAG00000009513	TGFBI	transforming growth factor, beta-induced, 68kDa	ns	ns	ns	1.94739
ENSBTAG00000003920	TGM1	transglutaminase 1 (K polypeptide epidermal type I, protein-glutamine-gamma-glutamyltransferase)	5.94833	4.03321	ns	ns
ENSBTAG00000001785	TGM3	transglutaminase 3 (E polypeptide, protein-glutamine-gamma-glutamyltransferase)	ns	6.25965	29.6123	13.6078
ENSBTAG00000011227	TRPC6	transient receptor potential cation channel, subfamily C, member 6	ns	3.46121	ns	ns
ENSBTAG00000021901	TRPM2	transient receptor potential cation channel, subfamily M, member 2	ns	ns	3.97876	3.57529
ENSBTAG00000033076	TRPM6	transient receptor potential cation channel, subfamily M, member 6	ns	3.31426	ns	ns
ENSBTAG00000001781	TOMM40	translocase of outer mitochondrial membrane 40 homolog (yeast)	ns	-1.72407	ns	ns
ENSBTAG00000018073	TSPO	translocator protein (18kDa)	ns	ns	ns	1.48751
ENSBTAG00000015163	TM4SF1	transmembrane 4 L six family member 1	ns	3.01469	ns	ns
ENSBTAG00000021240	TM7SF4	transmembrane 7 superfamily member 4	ns	2.83365	3.32187	ns
ENSBTAG00000003935	TMBIM1	transmembrane BAX inhibitor motif containing 1	ns	1.99012	ns	ns
ENSBTAG00000026993	TMBIM4	transmembrane BAX inhibitor motif containing 4	ns	1.76313	ns	ns
ENSBTAG00000009292	TMEM100	transmembrane protein 100	ns	4.54208	ns	ns
ENSBTAG00000011389	TMEM104	transmembrane protein 104	ns	-2.27714	ns	ns
ENSBTAG00000000454	TMEM106C	transmembrane protein 106C	ns	-2.16088	ns	ns
ENSBTAG00000007107	TMEM143	transmembrane protein 143	ns	-2.14848	ns	ns
ENSBTAG00000019229	TMEM144	transmembrane protein 144	ns	-4.89571	ns	ns
ENSBTAG00000022813	TMEM150B	transmembrane protein 150B	ns	2.47697	ns	ns
ENSBTAG00000031287	TMEM158	transmembrane protein 158 (gene/pseudogene)	ns	2.01827	ns	ns
ENSBTAG00000002296	TMEM173	transmembrane protein 173	ns	-3.43667	ns	ns
ENSBTAG00000010376	TMEM184C	transmembrane protein 184C	ns	1.68914	ns	ns
ENSBTAG00000008278	TMEM187	transmembrane protein 187	ns	-3.90827	ns	ns
ENSBTAG00000005090	TMEM2	transmembrane protein 2	ns	2.48061	ns	ns
ENSBTAG00000003180	TMEM201	transmembrane protein 201	ns	-2.22654	ns	ns
ENSBTAG00000000758	TMEM206	transmembrane protein 206	ns	-2.26587	ns	ns
ENSBTAG00000026825	TMEM37	transmembrane protein 37	ns	ns	ns	-1.63061
ENSBTAG00000001607	TMEM41B	transmembrane protein 41B	ns	1.92398	ns	ns
ENSBTAG00000004459	TMEM45A	transmembrane protein 45A	ns	ns	ns	1.56255
ENSBTAG00000014693	TMEM88	transmembrane protein 88	4.84837	ns	ns	ns
ENSBTAG00000008953	TAP1	transporter 1, ATP-binding cassette, sub-family B (MDR/TAP)	ns	3.3765	ns	1.61372
ENSBTAG00000010991	TTR	transthyretin	ns	ns	ns	-1.97043
ENSBTAG00000015854	TCHHL1	trichohyalin-like 1	ns	ns	ns	-3.17092
ENSBTAG00000007275	TREM2	triggering receptor expressed on myeloid cells 2	ns	ns	ns	-1.67926
ENSBTAG00000006485	TREML1	triggering receptor expressed on myeloid cells-like 1	ns	ns	ns	-1.67373
ENSBTAG00000015707	TREML2	triggering receptor expressed on myeloid cells-like 2	ns	2.22439	11.0056	ns
ENSBTAG00000037400	TNRC18	trinucleotide repeat containing 18	ns	-1.76951	ns	ns
ENSBTAG00000013900	TRIM21	tripartite motif containing 21	ns	2.32246	ns	ns
ENSBTAG00000009948	TRIM25	tripartite motif containing 25	ns	2.65643	ns	ns
ENSBTAG00000004490	TRIM31	tripartite motif containing 31	ns	ns	ns	2.61554
ENSBTAG00000014027	TRIM36	tripartite motif containing 36	ns	2.45883	ns	ns
ENSBTAG00000018523	TRIM38	tripartite motif containing 38	ns	2.59322	ns	ns
ENSBTAG00000001748	TRIM45	tripartite motif containing 45	ns	-2.86364	ns	ns
ENSBTAG00000038536	TRIM5	tripartite motif containing 5	ns	2.31465	ns	ns
ENSBTAG00000005251	LOC516599	tripartite motif containing 5-like	ns	2.07687	ns	ns
ENSBTAG00000020954	TRIM7	tripartite motif containing 7	ns	-4.35279	ns	ns
ENSBTAG00000021071	TRIM8	tripartite motif containing 8	ns	2.55637	ns	ns
ENSBTAG00000004679	WARS	tryptophanyl-tRNA synthetase	ns	2.22985	ns	ns
ENSBTAG00000016912	TSFM	Ts translation elongation factor, mitochondrial	ns	2.78768	ns	ns
ENSBTAG00000009127	TSPYL4	TSPY-like 4	ns	-1.92745	ns	ns
ENSBTAG00000018415	TTLL4	tubulin tyrosine ligase-like family, member 4	ns	-1.77536	ns	ns
ENSBTAG00000018785	TUBB1	tubulin, beta 1 class VI	3.076	3.99873	ns	ns
ENSBTAG00000004093	TUBB2A	tubulin, beta 2A class IIa	ns	-1.70493	ns	ns
ENSBTAG00000013235	TINAGL1	tubulointerstitial nephritis antigen-like 1	ns	ns	ns	-2.70386
ENSBTAG00000003719	TDRD7	tudor domain containing 7	ns	2.69839	ns	ns
ENSBTAG00000025471	TNF	tumor necrosis factor	26.3079	33.4401	ns	ns
ENSBTAG00000018994	TNFSF10	tumor necrosis factor (ligand) superfamily, member 10	ns	3.29848	4.38193	ns
ENSBTAG00000011563	TNFSF13B	tumor necrosis factor (ligand) superfamily, member 13b	ns	6.87686	3.16302	2.54885
ENSBTAG00000018069	TNFSF15	tumor necrosis factor (ligand) superfamily, member 15	ns	9.26972	ns	ns
ENSBTAG00000025782	TNFSF8	tumor necrosis factor (ligand) superfamily, member 8	ns	3.10556	ns	ns
ENSBTAG00000035995	LOC100337435	tumor necrosis factor alpha-induced protein 2-like	3.81464	1.91696	ns	ns
ENSBTAG00000015632	TNFRSF18	tumor necrosis factor receptor superfamily, member 18	ns	4.70182	ns	ns
ENSBTAG00000027407	TNFRSF6B	tumor necrosis factor receptor superfamily, member 6b, decoy	ns	ns	ns	1.77748
ENSBTAG00000000436	TNFAIP3	tumor necrosis factor, alpha-induced protein 3	6.94191	8.02737	3.09562	2.61975
ENSBTAG00000007239	TNFAIP6	tumor necrosis factor, alpha-induced protein 6	4.75316	5.31917	ns	ns
ENSBTAG00000014551	TNFAIP8	tumor necrosis factor, alpha-induced protein 8	3.00543	2.055	ns	ns
ENSBTAG00000037765	TNFAIP8L1	tumor necrosis factor, alpha-induced protein 8-like 1	ns	2.19528	ns	ns
ENSBTAG00000020394	TNFAIP8L2	tumor necrosis factor, alpha-induced protein 8-like 2	ns	-3.1905	ns	ns
ENSBTAG00000005504	LOC511340	tumor protein p53-inducible nuclear protein 2-like	ns	1.90111	ns	ns
ENSBTAG00000006721	TWISTNB	TWIST neighbor	ns	3.16754	ns	ns
ENSBTAG00000011102	TPCN1	two pore segment channel 1	ns	-1.82902	ns	ns
ENSBTAG00000011698	TYK2	tyrosine kinase 2	ns	1.91788	ns	ns
ENSBTAG00000014021	UBN2	ubinuclein 2	-2.36659	ns	ns	ns
ENSBTAG00000000320	UBAP1	ubiquitin associated protein 1	ns	1.703	ns	ns
ENSBTAG00000017179	USP12	ubiquitin specific peptidase 12	ns	2.20938	ns	ns
ENSBTAG00000010428	USP15	ubiquitin specific peptidase 15	ns	1.8449	ns	ns
ENSBTAG00000016661	USP18	ubiquitin specific peptidase 18	ns	4.02791	3.69245	1.68822
ENSBTAG00000019314	USP25	ubiquitin specific peptidase 25	ns	1.8994	ns	ns
ENSBTAG00000021505	USP36	ubiquitin specific peptidase 36	ns	-2.12508	ns	ns
ENSBTAG00000018436	UBE2J1	ubiquitin-conjugating enzyme E2, J1, U	ns	1.93952	ns	ns
ENSBTAG00000015882	UBE2J2	ubiquitin-conjugating enzyme E2, J2	ns	1.98441	ns	ns
ENSBTAG00000010982	UBE2B	ubiquitin-conjugating enzyme E2B	ns	1.90479	ns	ns
ENSBTAG00000012989	UBE2L6	ubiquitin-conjugating enzyme E2L 6	ns	2.19236	ns	ns
ENSBTAG00000012170	UBL3	ubiquitin-like 3	ns	2.02952	ns	ns
ENSBTAG00000012335	UBA7	ubiquitin-like modifier activating enzyme 7	ns	2.79124	4.59239	1.55177
ENSBTAG00000007577	UBXN7	UBX domain protein 7	ns	2.02467	ns	ns
ENSBTAG00000019859	B3GALT2	UDP-Gal:betaGlcNAc beta 1,3-galactosyltransferase, polypeptide 2	8.92839	ns	ns	ns
ENSBTAG00000012626	B4GALT5	UDP-Gal:betaGlcNAc beta 1,4- galactosyltransferase, polypeptide 5	ns	2.96732	ns	ns
ENSBTAG00000018046	B3GNT2	UDP-GlcNAc:betaGal beta-1,3-N-acetylglucosaminyltransferase 2	ns	2.36166	ns	ns
ENSBTAG00000010397	B3GNT5	UDP-GlcNAc:betaGal beta-1,3-N-acetylglucosaminyltransferase 5	ns	1.90312	ns	ns
ENSBTAG00000001359	B3GNT7	UDP-GlcNAc:betaGal beta-1,3-N-acetylglucosaminyltransferase 7	ns	-8.52801	ns	ns
ENSBTAG00000016073	UGCG	UDP-glucose ceramide glucosyltransferase	ns	2.54457	ns	ns
ENSBTAG00000010206	UAP1	UDP-N-acteylglucosamine pyrophosphorylase 1	ns	2.54789	ns	ns
ENSBTAG00000013096	UNC119	unc-119 homolog (C. elegans)	ns	-1.92559	ns	ns
ENSBTAG00000040392	MGC139164	uncharacterized LOC509649	ns	10.5955	ns	ns
ENSBTAG00000013774	LOC513496	uncharacterized LOC513496	ns	-2.24867	ns	ns
ENSBTAG00000038938	LOC514143	uncharacterized LOC514143	ns	3.43774	2.66099	ns
ENSBTAG00000025258	LOC515676	uncharacterized LOC515676	ns	ns	ns	2.66521
ENSBTAG00000018731	LOC524181	uncharacterized LOC524181	ns	4.43441	ns	ns
ENSBTAG00000039618	LOC616348	uncharacterized LOC616348	ns	3.52389	ns	ns
ENSBTAG00000036224	MGC157082	uncharacterized LOC788038	ns	4.48395	3.29356	2.1952
ENSBTAG00000001325	UPB1	ureidopropionase, beta	26.8128	25.7015	ns	ns
ENSBTAG00000015108	USHBP1	Usher syndrome 1C binding protein 1	ns	-3.90592	ns	-2.06165
ENSBTAG00000010355	VPS37A	vacuolar protein sorting 37 homolog A (S. cerevisiae)	ns	1.97904	ns	ns
ENSBTAG00000010492	VPS4B	vacuolar protein sorting 4 homolog B (S. cerevisiae)	ns	1.69927	ns	ns
ENSBTAG00000006695	VCPIP1	valosin containing protein (p97)/p47 complex interacting protein 1	ns	2.3508	ns	ns
ENSBTAG00000015094	VNN1	vanin 1	ns	ns	2.69888	1.78148
ENSBTAG00000037539	VCAM1	vascular cell adhesion molecule 1	ns	ns	3.23634	ns
ENSBTAG00000031575	VAV3	vav 3 guanine nucleotide exchange factor	ns	-2.11223	ns	ns
ENSBTAG00000024643	VEPH1	ventricular zone expressed PH domain homolog 1 (zebrafish)	48.9861	359.153	6.8804	ns
ENSBTAG00000018517	VLDLR	very low density lipoprotein receptor	ns	1.7017	ns	ns
ENSBTAG00000009214	ETS2	v-ets erythroblastosis virus E26 oncogene homolog 2 (avian)	ns	2.43359	ns	ns
ENSBTAG00000006067	VMAC	vimentin-type intermediate filament associated coiled-coil protein	ns	-2.77789	ns	ns
ENSBTAG00000021435	MAFF	v-maf musculoaponeurotic fibrosarcoma oncogene homolog F (avian)	5.25184	3.35748	ns	ns
ENSBTAG00000012265	VWF	von Willebrand factor	ns	ns	2.48744	ns
ENSBTAG00000015386	REL	v-rel reticuloendotheliosis viral oncogene homolog (avian)	ns	2.3789	ns	ns
ENSBTAG00000038428	RELB	v-rel reticuloendotheliosis viral oncogene homolog B	ns	2.91791	ns	ns
ENSBTAG00000015769	VSIG4	V-set and immunoglobulin domain containing 4	ns	ns	ns	-1.69928
ENSBTAG00000020034	LYN	v-yes-1 Yamaguchi sarcoma viral related oncogene homolog	ns	2.68548	ns	ns
ENSBTAG00000004005	WDR7	WD repeat domain 7	ns	1.73998	ns	ns
ENSBTAG00000011491	WDR81	WD repeat domain 81	ns	-1.90705	ns	ns
ENSBTAG00000006232	WDR86	WD repeat domain 86	3.76514	ns	ns	ns
ENSBTAG00000007974	WTAP	Wilms tumor 1 associated protein	ns	2.41007	ns	ns
ENSBTAG00000020221	WNT5A	wingless-type MMTV integration site family, member 5A	ns	3.97344	ns	1.98494
ENSBTAG00000013686	WSCD2	WSC domain containing 2	ns	-3.14285	ns	ns
ENSBTAG00000012519	XDH	xanthine dehydrogenase	ns	ns	ns	1.46129
ENSBTAG00000011343	XAF1	XIAP associated factor 1	ns	2.06537	ns	ns
ENSBTAG00000008800	XKR8	XK, Kell blood group complex subunit-related family, member 8	3.27318	2.49439	ns	ns
ENSBTAG00000009298	XYLT2	xylosyltransferase II	ns	-2.01924	ns	ns
ENSBTAG00000009047	YPEL3	yippee-like 3 (Drosophila)	ns	-2.31255	ns	ns
ENSBTAG00000006510	YRDC	yrdC domain containing (E. coli)	ns	1.7916	ns	ns
ENSBTAG00000012406	ZBP1	Z-DNA binding protein 1	ns	2.85316	4.5439	2.03115
ENSBTAG00000034689	ZNRF1	zinc and ring finger 1	ns	1.81517	ns	ns
ENSBTAG00000003339	ZBTB10	zinc finger and BTB domain containing 10	2.44602	ns	ns	ns
ENSBTAG00000040061	ZBTB38	zinc finger and BTB domain containing 38	-2.16421	ns	ns	ns
ENSBTAG00000009210	ZBTB44	zinc finger and BTB domain containing 44	ns	1.78486	ns	ns
ENSBTAG00000014680	ZBTB49	zinc finger and BTB domain containing 49	ns	1.85797	ns	ns
ENSBTAG00000039815	ZBTB6	zinc finger and BTB domain containing 6	-3.14558	ns	ns	ns
ENSBTAG00000034238	ZSCAN10	zinc finger and SCAN domain containing 10	ns	14.8672	ns	ns
ENSBTAG00000011316	ZC3H12A	zinc finger CCCH-type containing 12A	3.90438	7.39637	2.57223	2.25234
ENSBTAG00000021617	ZC3HAV1	zinc finger CCCH-type, antiviral 1	ns	1.95112	ns	ns
ENSBTAG00000003877	LOC616669	zinc finger CCHC domain-containing protein 24-like	ns	-2.76551	ns	ns
ENSBTAG00000014636	LOC510844	zinc finger homeobox protein 3-like	ns	-1.95747	ns	ns
ENSBTAG00000039242	ZNF10	zinc finger protein 10	-4.10675	ns	ns	ns
ENSBTAG00000039782	ZNF12	zinc finger protein 12	-3.259	ns	ns	ns
ENSBTAG00000012522	ZNF283	zinc finger protein 283	ns	-2.1453	ns	ns
ENSBTAG00000025124	ZNF300	zinc finger protein 300	4.16849	ns	ns	ns
ENSBTAG00000010046	ZNF350	zinc finger protein 350	-2.74763	ns	ns	ns
ENSBTAG00000008573	ZFP36	zinc finger protein 36, C3H type, homolog (mouse)	2.25714	ns	ns	ns
ENSBTAG00000012629	ZNF362	zinc finger protein 362	ns	-2.79351	ns	ns
ENSBTAG00000000536	ZNF395	zinc finger protein 395	-3.25575	-2.41396	ns	ns
ENSBTAG00000031806	ZNF48	zinc finger protein 48	-2.94122	-2.89509	ns	ns
ENSBTAG00000011646	LOC614014	zinc finger protein 512B-like	ns	-2.5171	ns	ns
ENSBTAG00000000472	ZNF570	zinc finger protein 570	-2.7983	ns	ns	ns
ENSBTAG00000030939	ZNF575	zinc finger protein 575	ns	-2.54988	ns	ns
ENSBTAG00000005240	ZNF605	zinc finger protein 605	-4.75434	ns	ns	ns
ENSBTAG00000003456	ZNF606	zinc finger protein 606	-2.47264	ns	ns	ns
ENSBTAG00000001919	ZNF652	zinc finger protein 652	ns	-2.23556	ns	ns
ENSBTAG00000017365	LOC100335506	zinc finger protein 652-like	ns	-2.06919	ns	ns
ENSBTAG00000016502	ZNF740	zinc finger protein 740	-2.6383	ns	ns	ns
ENSBTAG00000012321	ZFAND6	zinc finger, AN1-type domain 6	ns	1.97703	ns	ns
ENSBTAG00000014267	ZCCHC14	zinc finger, CCHC domain containing 14	-2.4287	ns	ns	ns
ENSBTAG00000001068	ZCWPW1	zinc finger, CW type with PWWP domain 1	ns	-2.22541	ns	ns
ENSBTAG00000003556	ZFYVE21	zinc finger, FYVE domain containing 21	ns	-2.41007	ns	ns
ENSBTAG00000011997	ZMIZ2	zinc finger, MIZ-type containing 2	ns	2.02996	ns	ns
ENSBTAG00000008492	ZMYM3	zinc finger, MYM-type 3	ns	-2.05395	ns	ns
ENSBTAG00000018316	ZMYND15	zinc finger, MYND-type containing 15	ns	1.9076	2.65569	ns
ENSBTAG00000020166	ZNFX1	zinc finger, NFX1-type containing 1	ns	2.56903	2.86446	ns
ENSBTAG00000000959	ZSWIM1	zinc finger, SWIM-type containing 1	3.27633	ns	ns	ns
ENSBTAG00000002527	ZSWIM4	zinc finger, SWIM-type containing 4	ns	2.73716	ns	ns
ENSBTAG00000026309	ZHX2	zinc fingers and homeoboxes 2	ns	2.58262	ns	ns

## Sheet: G18
Dataset S1. Genes differentially expressed by bMDM infected with M. bovis strain G18.
The fold increases and decreases at each time point are highlighted in orange and green, respectively. ns denotes genes that were not significantly differentially expressed at each time-point
ENSEMBL ID	Gene Symbol	Gene Name	2h	6h	24h	48h
ENSBTAG00000037527	OAS1X	2',5'-oligoadenylate synthetase 1, 40/46kDa	ns	ns	ns	2.39438
ENSBTAG00000039861	OAS1Y	2',5'-oligoadenylate synthetase 1, 40/46kDa	ns	ns	ns	2.42298
ENSBTAG00000014628	OAS2	2'-5'-oligoadenylate synthetase 2, 69/71kDa	ns	ns	ns	2.57386
ENSBTAG00000004038	ABAT	4-aminobutyrate aminotransferase	ns	-2.1937	ns	ns
ENSBTAG00000013498	HTR2A	5-hydroxytryptamine (serotonin) receptor 2A	ns	3.97968	3.26471	6.45047
ENSBTAG00000016785	LOC523484	5-hydroxytryptamine receptor 5B-like	ns	-5.15966	ns	ns
ENSBTAG00000006752	PFKFB4	6-phosphofructo-2-kinase/fructose-2,6-biphosphatase 4	ns	1.79595	ns	ns
ENSBTAG00000009642	AKAP5	A kinase (PRKA) anchor protein 5	ns	-2.59259	ns	ns
ENSBTAG00000021880	ADCK3	aarF domain containing kinase 3	ns	-2.47378	ns	ns
ENSBTAG00000002432	ABHD13	abhydrolase domain containing 13	2.26215	1.70434	ns	ns
ENSBTAG00000000032	ABI3	ABI family, member 3	-1.71113	-2.74655	ns	ns
ENSBTAG00000026836	ABI3BP	ABI family, member 3 (NESH) binding protein	ns	ns	ns	4.88425
ENSBTAG00000000088	ALCAM	activated leukocyte cell adhesion molecule	1.69049	2.65649	ns	ns
ENSBTAG00000008545	ATF3	activating transcription factor 3	2.38475	ns	-1.51746	ns
ENSBTAG00000005227	ATF6	activating transcription factor 6	ns	1.64363	ns	ns
ENSBTAG00000004344	ACSL1	acyl-CoA synthetase long-chain family member 1	ns	2.10656	ns	ns
ENSBTAG00000018986	ACSL4	acyl-CoA synthetase long-chain family member 4	1.59475	2.55509	ns	ns
ENSBTAG00000006707	ACSL5	acyl-CoA synthetase long-chain family member 5	1.5932	3.11551	ns	ns
ENSBTAG00000019708	ACSL6	acyl-CoA synthetase long-chain family member 6	ns	1.74349	ns	ns
ENSBTAG00000018119	AOAH	acyloxyacyl hydrolase (neutrophil)	ns	2.18646	1.62214	1.64619
ENSBTAG00000013210	ADAMTS4	ADAM metallopeptidase with thrombospondin type 1 motif, 4	4.25224	ns	ns	ns
ENSBTAG00000000648	ADAMTS5	ADAM metallopeptidase with thrombospondin type 1 motif, 5	2.00682	ns	ns	ns
ENSBTAG00000010411	ADAMTS8	ADAM metallopeptidase with thrombospondin type 1 motif, 8	14.8563	10.4106	ns	ns
ENSBTAG00000003604	ADAMTSL4	ADAMTS-like 4	ns	ns	1.88506	ns
ENSBTAG00000001189	AP1B1	adaptor-related protein complex 1, beta 1 subunit	ns	-1.55432	ns	ns
ENSBTAG00000017201	AP4S1	adaptor-related protein complex 4, sigma 1 subunit	2.69042	3.22594	ns	ns
ENSBTAG00000016944	ADORA2A	adenosine A2a receptor	4.91638	5.24809	ns	ns
ENSBTAG00000007642	ADORA3	adenosine A3 receptor	ns	-5.78988	ns	ns
ENSBTAG00000018777	ADCY5	adenylate cyclase 5	ns	-3.31887	ns	ns
ENSBTAG00000030674	AK4	adenylate kinase 4	ns	1.86638	ns	ns
ENSBTAG00000014083	AMIGO1	adhesion molecule with Ig-like domain 1	ns	-3.11043	ns	ns
ENSBTAG00000023283	AMICA1	adhesion molecule, interacts with CXADR antigen 1	ns	-2.19248	ns	ns
ENSBTAG00000001242	ADRB1	adrenergic, beta-1-, receptor	ns	-10.8694	ns	ns
ENSBTAG00000002144	ADRB2	adrenergic, beta-2-, receptor, surface	-2.42174	ns	ns	ns
ENSBTAG00000021048	ADM	adrenomedullin	ns	ns	1.68824	ns
ENSBTAG00000016913	AVIL	advillin	ns	4.29398	4.39877	ns
ENSBTAG00000002478	AGMAT	agmatine ureohydrolase (agmatinase)	ns	3.03198	ns	ns
ENSBTAG00000013191	AGRN	agrin	ns	1.70586	ns	ns
ENSBTAG00000003764	AKIRIN2	akirin 2	ns	1.7391	ns	ns
ENSBTAG00000009125	ALDH1A3	aldehyde dehydrogenase 1 family, member A3	ns	1.77641	ns	ns
ENSBTAG00000008951	ALPL	alkaline phosphatase, liver/bone/kidney	ns	ns	ns	3.44837
ENSBTAG00000018137	A2M	alpha-2-macroglobulin	ns	ns	-1.90034	-1.6042
ENSBTAG00000004118	ALAS1	aminolevulinate, delta-, synthase 1	1.66784	1.77392	ns	ns
ENSBTAG00000011435	NPEPPS	aminopeptidase puromycin sensitive	ns	1.60045	ns	ns
ENSBTAG00000008877	APBA1	amyloid beta (A4) precursor protein-binding, family A, member 1	ns	-2.18839	ns	ns
ENSBTAG00000021811	ANGPT4	angiopoietin 4	ns	ns	-4.22998	ns
ENSBTAG00000013391	ANKH	ankylosis, progressive homolog (mouse)	ns	ns	-1.50166	ns
ENSBTAG00000005923	ABTB2	ankyrin repeat and BTB (POZ) domain containing 2	2.47695	2.32512	ns	ns
ENSBTAG00000012592	ANKLE1	ankyrin repeat and LEM domain containing 1	-2.87496	ns	ns	ns
ENSBTAG00000013368	ANKRD22	ankyrin repeat domain 22	ns	4.01699	ns	ns
ENSBTAG00000011337	ANKRD33B	ankyrin repeat domain 33B	7.65456	3.11642	ns	ns
ENSBTAG00000010153	ANXA3	annexin A3	ns	1.76197	ns	ns
ENSBTAG00000018499	ANXA8L1	annexin A8-like 1	ns	ns	ns	1.5166
ENSBTAG00000039993	LOC512286	antigen-presenting glycoprotein CD1d-like	ns	-1.9435	ns	ns
ENSBTAG00000037800	APOBEC3A	apolipoprotein B mRNA editing enzyme, catalytic polypeptide-like 3A	ns	5.30626	ns	ns
ENSBTAG00000018011	APOBR	apolipoprotein B receptor	ns	ns	1.58752	ns
ENSBTAG00000039524	LOC524576	apolipoprotein L, 3-like	ns	4.39414	ns	ns
ENSBTAG00000000745	AQP1	aquaporin 1 (Colton blood group)	ns	ns	ns	-11.4497
ENSBTAG00000013452	AQP9	aquaporin 9	ns	2.14152	2.51327	ns
ENSBTAG00000003334	ADAP2	ArfGAP with dual PH domains 2	ns	-2.43258	ns	ns
ENSBTAG00000001945	ARG2	arginase, type II	2.46069	2.80409	ns	ns
ENSBTAG00000018272	RERE	arginine-glutamic acid dipeptide (RE) repeats	ns	-1.74641	ns	ns
ENSBTAG00000040043	ARMCX6	armadillo repeat containing, X-linked 6	ns	-1.95146	ns	ns
ENSBTAG00000001473	ARVCF	armadillo repeat gene deleted in velocardiofacial syndrome	ns	-2.14339	ns	ns
ENSBTAG00000007116	ARRDC3	arrestin domain containing 3	ns	-2.02832	ns	ns
ENSBTAG00000020485	ARRB1	arrestin, beta 1	ns	-1.76895	ns	ns
ENSBTAG00000003629	ASPA	aspartoacylase	ns	-2.55225	ns	ns
ENSBTAG00000011847	ASPN	asporin	ns	ns	ns	-1.48025
ENSBTAG00000008607	ARID3A	AT rich interactive domain 3A (BRIGHT-like)	ns	2.0866	ns	ns
ENSBTAG00000013204	ATP13A3	ATPase type 13A3	ns	2.44323	ns	ns
ENSBTAG00000016305	ATP13A4	ATPase type 13A4	ns	ns	6.65497	ns
ENSBTAG00000014806	ATP2A3	ATPase, Ca++ transporting, ubiquitous	ns	-1.62443	ns	ns
ENSBTAG00000016841	ATP10A	ATPase, class V, type 10A	ns	2.15311	ns	ns
ENSBTAG00000021092	ATP6V0D2	ATPase, H+ transporting, lysosomal 38kDa, V0 subunit d2	ns	-1.7461	ns	ns
ENSBTAG00000001246	ATP1A1	ATPase, Na+/K+ transporting, alpha 1 polypeptide	ns	1.59906	ns	ns
ENSBTAG00000006937	ABCA10	ATP-binding cassette, sub-family A (ABC1), member 10	ns	ns	1.56878	ns
ENSBTAG00000006921	ABCA6	ATP-binding cassette, sub-family A (ABC1), member 6	ns	ns	2.23501	2.13772
ENSBTAG00000006896	ABCA9	ATP-binding cassette, sub-family A (ABC1), member 9	ns	-2.49332	ns	ns
ENSBTAG00000020070	ABCC3	ATP-binding cassette, sub-family C (CFTR/MRP), member 3	ns	-2.01584	ns	ns
ENSBTAG00000032603	ABCC4	ATP-binding cassette, sub-family C (CFTR/MRP), member 4	ns	1.71928	ns	ns
ENSBTAG00000038131	ABCC5	ATP-binding cassette, sub-family C (CFTR/MRP), member 5	ns	-2.88115	ns	ns
ENSBTAG00000020551	ABCD1	ATP-binding cassette, sub-family D (ALD), member 1	ns	-1.74007	ns	ns
ENSBTAG00000002083	AUTS2	autism susceptibility candidate 2	ns	-2.05348	ns	ns
ENSBTAG00000024918	BIRC3	baculoviral IAP repeat containing 3	3.72706	6.85539	1.73424	1.53683
ENSBTAG00000019044	BAIAP2	BAI1-associated protein 2	ns	-2.21668	ns	ns
ENSBTAG00000030575	BHLHE41	basic helix-loop-helix family, member e41	2.1718	2.40336	ns	ns
ENSBTAG00000025405	BATF	basic leucine zipper transcription factor, ATF-like	2.60853	2.48122	ns	ns
ENSBTAG00000011982	BATF3	basic leucine zipper transcription factor, ATF-like 3	3.80859	4.93067	3.64099	ns
ENSBTAG00000009493	BCL3	B-cell CLL/lymphoma 3	1.88277	2.07576	ns	ns
ENSBTAG00000021358	BLNK	B-cell linker	ns	-1.81751	ns	ns
ENSBTAG00000020330	BTG1	B-cell translocation gene 1, anti-proliferative	1.82248	2.16937	ns	ns
ENSBTAG00000012180	BMF	Bcl2 modifying factor	ns	2.18605	ns	ns
ENSBTAG00000000735	BCL2A1	BCL2-related protein A1	3.9194	5.41577	ns	ns
ENSBTAG00000000394	BACE2	beta-site APP-cleaving enzyme 2	ns	ns	1.47927	1.52326
ENSBTAG00000008021	BST2	bone marrow stromal cell antigen 2	2.10344	ns	2.14254	2.7584
ENSBTAG00000004950	BRB	brain ribonuclease	ns	ns	-2.5319	-1.81448
ENSBTAG00000019177	BIN1	bridging integrator 1	ns	-1.82798	ns	ns
ENSBTAG00000020164	BAZ1A	bromodomain adjacent to zinc finger domain, 1A	2.02589	ns	ns	ns
ENSBTAG00000019250	BTK	Bruton agammaglobulinemia tyrosine kinase	ns	-1.63939	ns	ns
ENSBTAG00000015711	BTG2	BTG family, member 2	2.96417	ns	ns	ns
ENSBTAG00000018704	BTG3	BTG family, member 3	1.78284	2.16538	ns	ns
ENSBTAG00000002845	CDH10	cadherin 10, type 2 (T2-cadherin)	ns	9.33986	ns	ns
ENSBTAG00000033248	CDH3	cadherin 3, type 1, P-cadherin (placental)	ns	-1.93312	ns	ns
ENSBTAG00000016541	CAMK1G	calcium/calmodulin-dependent protein kinase IG	ns	2.39178	ns	ns
ENSBTAG00000003865	CASR	calcium-sensing receptor	15.389	36.5478	ns	ns
ENSBTAG00000006069	CAPS	calcyphosine	ns	-2.5872	ns	ns
ENSBTAG00000015900	CNPY3	canopy 3 homolog (zebrafish)	ns	-1.72684	ns	ns
ENSBTAG00000011014	CHST3	carbohydrate (chondroitin 6) sulfotransferase 3	1.91541	ns	ns	ns
ENSBTAG00000011584	CHST2	carbohydrate (N-acetylglucosamine-6-O) sulfotransferase 2	2.67629	ns	ns	ns
ENSBTAG00000017529	CA8	carbonic anhydrase VIII	27.3447	19.7479	ns	ns
ENSBTAG00000019390	CA12	carbonic anhydrase XII	ns	3.50818	3.17465	2.11196
ENSBTAG00000013496	CPM	carboxypeptidase M	ns	ns	-1.58427	ns
ENSBTAG00000010998	CFLAR	CASP8 and FADD-like apoptosis regulator	3.47473	4.17337	ns	ns
ENSBTAG00000020884	CASP4	caspase 4, apoptosis-related cysteine peptidase	ns	2.36656	ns	ns
ENSBTAG00000015718	CASP8	caspase 8, apoptosis-related cysteine peptidase	ns	1.57509	ns	ns
ENSBTAG00000015261	CARD14	caspase recruitment domain family, member 14	ns	-3.07842	ns	ns
ENSBTAG00000006572	CARD9	caspase recruitment domain family, member 9	ns	-1.94809	ns	ns
ENSBTAG00000011224	CITED2	Cbp/p300-interacting transactivator, with Glu/Asp-rich carboxy-terminal domain, 2	2.54416	ns	ns	ns
ENSBTAG00000005998	CCRN4L	CCR4 carbon catabolite repression 4-like (S. cerevisiae)	3.02433	2.82636	ns	ns
ENSBTAG00000009421	CD1E	CD1e molecule	ns	ns	-1.90877	-1.83166
ENSBTAG00000000095	CD274	CD274 molecule	2.12545	2.8809	ns	ns
ENSBTAG00000004608	CD33	CD33 antigen-like	8.94821	7.65504	ns	ns
ENSBTAG00000013569	CD38	CD38 molecule	2.88146	5.15713	ns	ns
ENSBTAG00000020736	CD40	CD40 molecule, TNF receptor superfamily member 5	3.32352	3.44116	ns	1.70563
ENSBTAG00000011578	CD44	CD44 molecule (Indian blood group)	ns	2.02699	ns	ns
ENSBTAG00000003585	CD47	CD47 molecule	ns	1.55826	ns	ns
ENSBTAG00000011409	CD72	CD72 molecule	ns	2.87771	ns	ns
ENSBTAG00000018059	CD80	CD80 molecule	3.57709	3.37562	ns	ns
ENSBTAG00000031252	CD82	CD82 molecule	ns	1.88815	ns	ns
ENSBTAG00000031430	CD83	CD83 molecule	2.50964	3.24885	ns	ns
ENSBTAG00000021818	CD97	CD97 molecule	ns	1.57111	ns	ns
ENSBTAG00000032089	CDC42EP2	CDC42 effector protein (Rho GTPase binding) 2	1.96214	2.85674	ns	ns
ENSBTAG00000019115	CDC42EP4	CDC42 effector protein (Rho GTPase binding) 4	1.89138	1.81433	ns	ns
ENSBTAG00000013274	CENPV	centromere protein V	ns	-2.06417	ns	ns
ENSBTAG00000008584	CLN8	ceroid-lipofuscinosis, neuronal 8 (epilepsy, progressive with mental retardation)	ns	-2.4086	ns	ns
ENSBTAG00000037811	CCL2	chemokine (C-C motif) ligand 2	2.3824	3.04498	ns	ns
ENSBTAG00000021326	CCL20	chemokine (C-C motif) ligand 20	12.8113	23.7407	ns	ns
ENSBTAG00000017718	CCL22	chemokine (C-C motif) ligand 22	5.08978	6.85384	19.2	11.8264
ENSBTAG00000025250	CCL3	chemokine (C-C motif) ligand 3	3.93448	10.8022	ns	ns
ENSBTAG00000025257	CCL4	chemokine (C-C motif) ligand 4	6.78949	20.31	2.43988	2.24938
ENSBTAG00000007191	CCL5	chemokine (C-C motif) ligand 5	4.03272	5.55574	5.2446	5.45047
ENSBTAG00000014113	CCL8	chemokine (C-C motif) ligand 8	8.44837	16.4766	ns	ns
ENSBTAG00000006155	CCRL2	chemokine (C-C motif) receptor-like 2	ns	2.17084	ns	ns
ENSBTAG00000002923	CX3CR1	chemokine (C-X3-C motif) receptor 1	ns	-13.8439	-9.32165	-5.54451
ENSBTAG00000037558	GRO1	chemokine (C-X-C motif) ligand 1 (melanoma growth stimulating activity, alpha)	6.03933	11.9849	3.72382	3.07377
ENSBTAG00000001725	CXCL10	chemokine (C-X-C motif) ligand 10	5.92706	24.6545	ns	7.503
ENSBTAG00000008479	CXCL13	chemokine (C-X-C motif) ligand 13	ns	13.6106	5.81397	ns
ENSBTAG00000031998	CXCL16	chemokine (C-X-C motif) ligand 16	ns	1.54398	ns	ns
ENSBTAG00000027513	CXCL2	chemokine (C-X-C motif) ligand 2	6.54455	20.5234	6.4416	3.05029
ENSBTAG00000037778	CXCL3	chemokine (C-X-C motif) ligand 3	9.7335	15.0628	4.75954	3.20465
ENSBTAG00000009812	CXCL6	chemokine (C-X-C motif) ligand 6 (granulocyte chemotactic protein 2)	2.69514	8.06052	3.79489	1.90015
ENSBTAG00000038042	CXCR2	chemokine (C-X-C motif) receptor 2	ns	-29.525	ns	ns
ENSBTAG00000022039	CMKLR1	chemokine-like receptor 1	ns	-2.37408	ns	ns
ENSBTAG00000027024	LOC539086	chimerin (chimaerin) 1-like	1.67345	ns	ns	ns
ENSBTAG00000013578	CHI3L2	chitinase-3-like protein 2-like	5.76866	6.27531	ns	ns
ENSBTAG00000011115	CH25H	cholesterol 25-hydroxylase	2.13853	3.03806	ns	ns
ENSBTAG00000001395	C1H21orf91	chromosome 1 open reading frame, human C21orf91	2.11594	ns	ns	ns
ENSBTAG00000009272	C10H14orf43	chromosome 10 open reading frame, human C14orf43	ns	-1.61447	ns	ns
ENSBTAG00000004558	C10H15orf48	chromosome 10 open reading frame, human C15orf48	1.89772	3.68571	2.06474	1.49924
ENSBTAG00000018761	C11H2orf18	chromosome 11 open reading frame, human C2orf18	ns	-1.60431	ns	ns
ENSBTAG00000016939	C11H2orf42	chromosome 11 open reading frame, human C2orf42	ns	2.78314	ns	ns
ENSBTAG00000022005	C13H20orf118	chromosome 13 open reading frame, human C20orf118	ns	-7.28988	ns	ns
ENSBTAG00000027327	C13H20orf123	chromosome 13 open reading frame, human C20orf123	ns	2.42547	ns	ns
ENSBTAG00000008513	C16H1orf186	chromosome 16 open reading frame, human C1orf186	ns	-2.65858	ns	ns
ENSBTAG00000004941	C16H1orf49	chromosome 16 open reading frame, human C1orf49	ns	-4.02938	ns	ns
ENSBTAG00000010630	C17H4orf29	chromosome 17 open reading frame, human C4orf29	ns	1.93484	ns	ns
ENSBTAG00000018176	C19H17orf62	chromosome 19 open reading frame, human C17orf62	ns	-1.62879	ns	ns
ENSBTAG00000006223	C2H1orf38	chromosome 2 open reading frame, human C1orf38	3.46873	ns	ns	ns
ENSBTAG00000026919	PXDC1	chromosome 23 open reading frame, human C6orf145	ns	-1.78612	ns	ns
ENSBTAG00000015190	C24H18orf8	chromosome 24 open reading frame, human C18orf8	ns	1.59693	ns	ns
ENSBTAG00000002670	C28H10orf10	chromosome 28 open reading frame, human C10orf10	7.24694	ns	ns	ns
ENSBTAG00000000380	C5H12orf39	chromosome 5 open reading frame, human C12orf39	2.52366	3.31357	ns	ns
ENSBTAG00000017375	C6H4orf32	chromosome 6 open reading frame, human C4orf32	1.75377	ns	ns	ns
ENSBTAG00000016477	C7H19orf35	chromosome 7 open reading frame, human C19orf35	ns	-4.80805	ns	ns
ENSBTAG00000004714	C7H19orf59	chromosome 7 open reading frame, human C19orf59	ns	7.817	5.66769	ns
ENSBTAG00000021398	C9H6orf203	chromosome 9 open reading frame, human C6orf203	-2.21801	ns	ns	ns
ENSBTAG00000015361	CNTFR	ciliary neurotrophic factor receptor	2.46014	4.03012	ns	ns
ENSBTAG00000020649	CIITA	class II, major histocompatibility complex, transactivator	-2.85722	ns	ns	ns
ENSBTAG00000013148	CLDN1	claudin 1	4.62591	6.84114	ns	ns
ENSBTAG00000005828	MERTK	c-mer proto-oncogene tyrosine kinase	ns	-1.7167	ns	ns
ENSBTAG00000007101	F3	coagulation factor III (thromboplastin, tissue factor)	3.8879	4.01565	ns	ns
ENSBTAG00000017722	F5	coagulation factor V (proaccelerin, labile factor)	1.97974	2.17008	1.66287	ns
ENSBTAG00000003572	F11	coagulation factor XI	ns	3.77707	ns	ns
ENSBTAG00000004659	COQ10B	coenzyme Q10 homolog B (S. cerevisiae)	1.63073	1.88996	ns	ns
ENSBTAG00000004484	CCDC41	coiled-coil domain containing 41	1.91566	2.05335	ns	ns
ENSBTAG00000000838	CCDC88C	coiled-coil domain containing 88C	ns	-2.14733	ns	ns
ENSBTAG00000003189	LOC522998	coiled-coil domain-containing protein 6-like	ns	-1.76082	ns	ns
ENSBTAG00000008723	CCBE1	collagen and calcium binding EGF domains 1	ns	ns	2.02039	1.86941
ENSBTAG00000001570	CSF2	colony stimulating factor 2 (granulocyte-macrophage)	35.9624	13.0731	ns	ns
ENSBTAG00000021462	CSF3	colony stimulating factor 3 (granulocyte)	14.8938	19.7241	31.0492	31.8117
ENSBTAG00000008612	C1R	complement component 1, r subcomponent	ns	ns	1.68239	1.94224
ENSBTAG00000004840	C1S	complement component 1, s subcomponent	ns	ns	1.95846	2.18437
ENSBTAG00000007450	C2	complement component 2	ns	1.80155	1.44799	1.40976
ENSBTAG00000034501	CFI	complement factor I	ns	ns	ns	2.24704
ENSBTAG00000015815	CFP	complement factor properdin	ns	ns	ns	-1.46322
ENSBTAG00000021469	LOC530341	cortactin-binding protein 2-like	ns	-2.77151	ns	ns
ENSBTAG00000035998	CKB	creatine kinase, brain	ns	ns	-1.70795	-1.60608
ENSBTAG00000011726	CRYL1	crystallin, lambda 1	ns	-1.74972	ns	ns
ENSBTAG00000030424	CLEC1A	C-type lectin domain family 1, member A	ns	-3.36474	ns	ns
ENSBTAG00000017895	CLEC10A	C-type lectin domain family 10, member A	ns	2.41043	ns	3.26574
ENSBTAG00000039347	CLEC4D	C-type lectin domain family 4, member D	1.83538	2.21329	ns	ns
ENSBTAG00000012185	CLEC4E	C-type lectin domain family 4, member E	ns	1.96988	ns	ns
ENSBTAG00000012482	CDCP1	CUB domain containing protein 1	ns	ns	ns	1.61205
ENSBTAG00000003986	CXXC5	CXXC finger protein 5	ns	-2.06537	ns	ns
ENSBTAG00000004943	CCNA2	cyclin A2	ns	ns	ns	1.93955
ENSBTAG00000001510	CDK17	cyclin-dependent kinase 17	1.81553	ns	ns	ns
ENSBTAG00000016412	CDKN2B	cyclin-dependent kinase inhibitor 2B (p15, inhibits CDK4)	-1.73273	-1.7719	-1.83693	-1.69503
ENSBTAG00000010731	CDKN2D	cyclin-dependent kinase inhibitor 2D (p19, inhibits CDK4)	1.98561	ns	ns	ns
ENSBTAG00000014791	CTH	cystathionase (cystathionine gamma-lyase)	ns	ns	2.08652	ns
ENSBTAG00000017442	CDO1	cysteine dioxygenase, type I	ns	ns	ns	1.81973
ENSBTAG00000010928	CSRNP2	cysteine-serine-rich nuclear protein 2	1.73145	ns	ns	ns
ENSBTAG00000000831	CTNS	cystinosin, lysosomal cystine transporter	ns	-1.79889	ns	ns
ENSBTAG00000006136	CDA	cytidine deaminase	6.66987	11.8115	6.11616	ns
ENSBTAG00000019979	CMPK2	cytidine monophosphate (UMP-CMP) kinase 2, mitochondrial	ns	2.50646	ns	3.76231
ENSBTAG00000018240	CYP2S1	cytochrome P450, family 2, subfamily S, polypeptide 1	ns	-2.46946	1.707	ns
ENSBTAG00000012972	CYP2U1	cytochrome P450, family 2, subfamily U, polypeptide 1	ns	-2.50749	ns	ns
ENSBTAG00000002765	CYP24A1	cytochrome P450, family 24, subfamily A, polypeptide 1	32.8072	7.98659	ns	ns
ENSBTAG00000016906	CYP27B1	cytochrome P450, family 27, subfamily B, polypeptide 1	ns	6.2449	ns	ns
ENSBTAG00000022622	CISH	cytokine inducible SH2-containing protein	3.45633	2.73337	ns	ns
ENSBTAG00000000623	CPEB1	cytoplasmic polyadenylation element binding protein 1	ns	-2.11771	ns	ns
ENSBTAG00000013170	CTLA4	cytotoxic T-lymphocyte-associated protein 4	ns	7.93145	ns	ns
ENSBTAG00000006754	DBP	D site of albumin promoter (albumin D-box) binding protein	ns	-2.35108	ns	ns
ENSBTAG00000003366	DDX58	DEAD (Asp-Glu-Ala-Asp) box polypeptide 58	ns	ns	ns	2.2723
ENSBTAG00000015326	DFNA5	deafness, autosomal dominant 5	1.99784	3.71133	ns	ns
ENSBTAG00000034954	DEFB5	defensin, beta 5	ns	3.6259	5.79088	12.2303
ENSBTAG00000024493	DHRS3	dehydrogenase/reductase (SDR family) member 3	ns	-1.87756	ns	ns
ENSBTAG00000015936	DBC1	deleted in bladder cancer 1	ns	-4.20348	ns	ns
ENSBTAG00000009933	DTX3L	deltex 3-like (Drosophila)	ns	ns	ns	1.60685
ENSBTAG00000031809	DENND1C	DENN/MADD domain containing 1C	ns	-1.91973	ns	ns
ENSBTAG00000020172	DENND2D	DENN/MADD domain containing 2D	ns	-1.82248	ns	ns
ENSBTAG00000006132	DENND3	DENN/MADD domain containing 3	1.79175	2.02912	ns	ns
ENSBTAG00000018294	DNASE1L3	deoxyribonuclease I-like 3	ns	ns	3.4677	3.12728
ENSBTAG00000021809	DEPDC7	DEP domain containing 7	-1.72435	-2.08003	ns	ns
ENSBTAG00000015341	DEPTOR	DEP domain containing MTOR-interacting protein	ns	-5.48413	ns	ns
ENSBTAG00000008747	DCXR	dicarbonyl/L-xylulose reductase	ns	-1.90986	ns	ns
ENSBTAG00000025622	DEF6	differentially expressed in FDCP 6 homolog (mouse)	ns	-2.7388	ns	ns
ENSBTAG00000016152	DAB2	disabled homolog 2, mitogen-responsive phosphoprotein (Drosophila)	ns	-2.2142	ns	ns
ENSBTAG00000008665	DIXDC1	DIX domain containing 1	2.4484	1.99606	ns	ns
ENSBTAG00000000737	DMXL2	Dmx-like 2	ns	2.15252	ns	ns
ENSBTAG00000000163	DDIT4	DNA-damage-inducible transcript 4	1.85509	1.7842	1.53746	ns
ENSBTAG00000007921	DAPP1	dual adaptor of phosphotyrosine and 3-phosphoinositides	ns	1.97361	ns	ns
ENSBTAG00000010763	DUSP16	dual specificity phosphatase 16	ns	2.35986	ns	ns
ENSBTAG00000020350	DUSP2	dual specificity phosphatase 2	2.58068	1.82883	ns	ns
ENSBTAG00000044208	DUSP4	dual specificity phosphatase 4	ns	ns	-2.56634	ns
ENSBTAG00000021912	DUSP7	dual specificity phosphatase 7	-1.86797	-2.16937	ns	ns
ENSBTAG00000020283	DUSP5	dual specificity protein phosphatase 5-like	1.87603	2.57378	ns	ns
ENSBTAG00000011307	DNM1	dynamin 1	ns	ns	-1.77779	ns
ENSBTAG00000022509	DNAH9	dynein, axonemal, heavy chain 9	ns	-13.4634	ns	ns
ENSBTAG00000021072	DTNB	dystrobrevin, beta	ns	-2.01462	ns	ns
ENSBTAG00000024058	EGR4	early growth response 4	21.5465	ns	ns	ns
ENSBTAG00000009354	EVI2A	ecotropic viral integration site 2A	ns	1.58248	ns	ns
ENSBTAG00000009353	EVI2B	ecotropic viral integration site 2B	ns	1.66807	ns	ns
ENSBTAG00000026369	ENC1	ectodermal-neural cortex 1 (with BTB-like domain)	-1.60308	-1.77743	-1.58392	ns
ENSBTAG00000009881	ENTPD6	ectonucleoside triphosphate diphosphohydrolase 6 (putative)	ns	-1.83275	ns	ns
ENSBTAG00000021830	ENPP1	ectonucleotide pyrophosphatase/phosphodiesterase 1	ns	-1.76705	ns	ns
ENSBTAG00000003880	EMILIN2	elastin microfibril interfacer 2	1.61489	2.24649	ns	ns
ENSBTAG00000008096	EDN1	endothelin 1	4.41985	14.6773	ns	ns
ENSBTAG00000002977	ECE1	endothelin converting enzyme 1	1.9736	3.99034	1.59383	ns
ENSBTAG00000005299	EDNRB	endothelin receptor type B	ns	-1.93693	ns	ns
ENSBTAG00000009426	EZH2	enhancer of zeste homolog 2 (Drosophila)	2.11248	ns	ns	ns
ENSBTAG00000019625	EHHADH	enoyl-CoA, hydratase/3-hydroxyacyl CoA dehydrogenase	ns	-3.37258	ns	ns
ENSBTAG00000005313	EPHB3	EPH receptor B3	ns	-1.84373	ns	ns
ENSBTAG00000010273	EREG	epiregulin	ns	ns	5.01063	ns
ENSBTAG00000036078	EMP1	epithelial membrane protein 1	ns	1.66134	ns	ns
ENSBTAG00000019054	EPSTI1	epithelial stromal interaction 1 (breast)	ns	ns	ns	1.77992
ENSBTAG00000000140	EPHX1	epoxide hydrolase 1, microsomal (xenobiotic)	ns	ns	ns	1.70419
ENSBTAG00000012829	EBI3	Epstein-Barr virus induced 3	3.04054	4.98436	2.45992	ns
ENSBTAG00000015716	ERO1L	ERO1-like (S. cerevisiae)	ns	2.0339	ns	ns
ENSBTAG00000017150	EHF	ets homologous factor	4.18573	7.68584	ns	ns
ENSBTAG00000008649	ETV3	ets variant 3	1.94524	ns	ns	ns
ENSBTAG00000014915	ETV5	ets variant 5	2.0302	ns	-1.81799	ns
ENSBTAG00000008703	EIF2AK2	eukaryotic translation initiation factor 2-alpha kinase 2	ns	ns	ns	1.55776
ENSBTAG00000003806	ECM1	extracellular matrix protein 1	ns	ns	1.48094	ns
ENSBTAG00000000015	FOXRED2	FAD-dependent oxidoreductase domain containing 2	ns	-2.06033	ns	ns
ENSBTAG00000010023	FAM107B	family with sequence similarity 107, member B	3.31869	2.55032	ns	ns
ENSBTAG00000036016	FAM111B	family with sequence similarity 111, member B	ns	1.71278	ns	1.64202
ENSBTAG00000014548	FAM129A	family with sequence similarity 129, member A	1.60105	2.45126	ns	ns
ENSBTAG00000019066	FAM167A	family with sequence similarity 167, member A	ns	-8.93442	ns	ns
ENSBTAG00000002027	FAM167B	family with sequence similarity 167, member B	ns	4.88264	ns	ns
ENSBTAG00000003607	FAM20C	family with sequence similarity 20, member C	ns	-2.55123	ns	ns
ENSBTAG00000006549	FAM26F	family with sequence similarity 26, member F	4.05493	3.8304	2.07801	2.15131
ENSBTAG00000018413	FAM46B	family with sequence similarity 46, member B	ns	-2.0039	ns	ns
ENSBTAG00000012779	FAM49A	family with sequence similarity 49, member A	ns	1.86398	ns	ns
ENSBTAG00000005945	FAM55D	family with sequence similarity 55, member D	ns	2.88653	ns	ns
ENSBTAG00000012297	FAM65C	family with sequence similarity 65, member C	4.36501	6.60599	ns	ns
ENSBTAG00000004542	FAM78A	family with sequence similarity 78, member A	ns	-2.88924	ns	ns
ENSBTAG00000017118	FAM8A1	family with sequence similarity 8, member A1	ns	2.38111	ns	ns
ENSBTAG00000003705	FAM83G	family with sequence similarity 83, member G	-2.87157	-2.45498	ns	ns
ENSBTAG00000001906	FANCA	Fanconi anemia, complementation group A	ns	-3.09508	ns	ns
ENSBTAG00000003191	FSCN1	fascin homolog 1, actin-bundling protein (Strongylocentrotus purpuratus)	1.7421	1.64427	ns	ns
ENSBTAG00000037526	FABP4	fatty acid binding protein 4, adipocyte	ns	ns	-2.40399	-1.65838
ENSBTAG00000039718	FABP9	fatty acid binding protein 9, testis	7.85853	-88.6174	44.1112	ns
ENSBTAG00000015505	FADS2	fatty acid desaturase 2	ns	2.79444	ns	ns
ENSBTAG00000004322	FOS	FBJ murine osteosarcoma viral oncogene homolog	-2.47675	-3.32307	-1.56385	ns
ENSBTAG00000002096	FCGR3A	Fc fragment of IgG, low affinity IIIa, receptor (CD16a)	ns	-1.60275	ns	1.54838
ENSBTAG00000004043	LOC407171	Fc gamma 2 receptor	1.73505	4.54843	1.67914	ns
ENSBTAG00000002941	FES	feline sarcoma oncogene	ns	-1.76216	ns	ns
ENSBTAG00000003963	FER1L5	fer-1-like 5 (C. elegans)	ns	-2.37936	ns	ns
ENSBTAG00000004013	FGF7	fibroblast growth factor 7	ns	ns	1.68964	ns
ENSBTAG00000016915	FLT1	fms-related tyrosine kinase 1 (vascular endothelial growth factor/vascular permeability factor receptor)	1.76114	4.79846	2.47768	ns
ENSBTAG00000044105	FOXO1	forkhead box O1	ns	-1.85162	ns	ns
ENSBTAG00000020313	FNBP1	formin binding protein 1	ns	1.62177	ns	ns
ENSBTAG00000016593	FMNL3	formin-like 3	1.67343	1.73782	ns	ns
ENSBTAG00000006194	FOSL1	FOS-like antigen 1	ns	1.77533	ns	ns
ENSBTAG00000006566	FFAR2	free fatty acid receptor 2	ns	5.88094	ns	ns
ENSBTAG00000008283	FLI1	Friend leukemia virus integration 1	ns	-1.64401	ns	ns
ENSBTAG00000040128	FZD4	frizzled family receptor 4	1.7393	ns	ns	ns
ENSBTAG00000019819	FUT8	fucosyltransferase 8 (alpha (1,6) fucosyltransferase)	ns	-1.61387	ns	ns
ENSBTAG00000014172	FGD2	FYVE, RhoGEF and PH domain containing 2	ns	-5.28728	ns	ns
ENSBTAG00000014497	GPR31	G protein-coupled receptor 31	ns	-2.64219	ns	ns
ENSBTAG00000012737	GPR65	G protein-coupled receptor 65	ns	1.61443	1.69899	ns
ENSBTAG00000015592	GPR84	G protein-coupled receptor 84	3.60215	5.4186	ns	ns
ENSBTAG00000022801	GABPB1	GA binding protein transcription factor, beta subunit 1	1.7482	ns	ns	ns
ENSBTAG00000015017	GAL3ST4	galactose-3-O-sulfotransferase 4	ns	-3.00057	ns	ns
ENSBTAG00000006608	GGT5	gamma-glutamyltransferase 5	3.12715	2.45542	3.10061	4.69955
ENSBTAG00000017425	GJB2	gap junction protein, beta 2, 26kDa	4.33881	9.13398	ns	ns
ENSBTAG00000011784	FGR	Gardner-Rasheed feline sarcoma viral (v-fgr) oncogene homolog	ns	1.85537	ns	ns
ENSBTAG00000020665	GFRA2	GDNF family receptor alpha 2	ns	-2.59991	-3.46118	ns
ENSBTAG00000005288	GFRA3	GDNF family receptor alpha 3	ns	ns	ns	-3.83871
ENSBTAG00000020059	GEN1	Gen homolog 1, endonuclease (Drosophila)	ns	-1.76184	ns	ns
ENSBTAG00000000504	GTF2B	general transcription factor IIB	1.82614	1.68586	ns	ns
ENSBTAG00000005160	GTF2H1	general transcription factor IIH, polypeptide 1, 62kDa	ns	1.72682	ns	ns
ENSBTAG00000002576	GLDN	gliomedin	ns	ns	-2.3449	-1.57548
ENSBTAG00000014467	GLIS3	GLIS family zinc finger 3	ns	2.14456	ns	ns
ENSBTAG00000008533	GLCCI1	glucocorticoid induced transcript 1	ns	-2.21233	ns	ns
ENSBTAG00000039326	GCNT2	glucosaminyl (N-acetyl) transferase 2, I-branching enzyme (I blood group)	ns	2.62151	ns	ns
ENSBTAG00000039513	GCNT2	glucosaminyl (N-acetyl) transferase 2, I-branching enzyme (I blood group)	ns	2.64722	ns	ns
ENSBTAG00000013631	GLUL	glutamate-ammonia ligase	ns	-1.903	ns	ns
ENSBTAG00000015571	GCLC	glutamate-cysteine ligase, catalytic subunit	ns	1.78778	ns	ns
ENSBTAG00000002215	GFPT2	glutamine-fructose-6-phosphate transaminase 2	1.61496	ns	ns	ns
ENSBTAG00000043553	GPX3	glutathione peroxidase 3 (plasma)	1.77406	1.87743	ns	ns
ENSBTAG00000018138	GK5	glycerol kinase 5 (putative)	1.65306	ns	ns	ns
ENSBTAG00000009770	GPD2	glycerol-3-phosphate dehydrogenase 2 (mitochondrial)	ns	2.20181	ns	ns
ENSBTAG00000007176	GDPD1	glycerophosphodiester phosphodiesterase domain containing 1	ns	2.36131	ns	ns
ENSBTAG00000014863	GYPC	glycophorin C (Gerbich blood group)	2.96941	2.23975	ns	ns
ENSBTAG00000020430	GLT1D1	glycosyltransferase 1 domain containing 1	ns	3.99152	ns	ns
ENSBTAG00000003820	GRAMD1A	GRAM domain containing 1A	1.88205	ns	ns	ns
ENSBTAG00000027760	CSF2RA	granulocyte-macrophage colony-stimulating factor receptor subunit alpha-like	ns	1.58454	ns	ns
ENSBTAG00000016770	GAPT	GRB2-binding adaptor protein, transmembrane	ns	-2.71135	ns	ns
ENSBTAG00000003707	GRAP	GRB2-related adaptor protein	ns	-2.14156	ns	ns
ENSBTAG00000015157	GRAP2	GRB2-related adaptor protein 2	ns	-2.75898	ns	ns
ENSBTAG00000013860	GADD45A	growth arrest and DNA-damage-inducible, alpha	ns	-1.56642	ns	ns
ENSBTAG00000025462	GADD45B	growth arrest and DNA-damage-inducible, beta	2.01661	ns	ns	ns
ENSBTAG00000013822	GAS2L3	growth arrest-specific 2 like 3	-1.81967	ns	ns	ns
ENSBTAG00000019107	GAS7	growth arrest-specific 7	ns	-2.64901	ns	ns
ENSBTAG00000004736	GRB2	growth factor receptor-bound protein 2	ns	1.75889	ns	ns
ENSBTAG00000015402	GREB1	growth regulation by estrogen in breast cancer 1	ns	-3.62806	ns	ns
ENSBTAG00000021658	GRASP	GRP1 (general receptor for phosphoinositides 1)-associated scaffold protein	4.10444	ns	ns	ns
ENSBTAG00000040151	GCH1	GTP cyclohydrolase 1	4.02533	3.07211	ns	ns
ENSBTAG00000011545	GDA	guanine deaminase	ns	-1.86115	-1.82635	ns
ENSBTAG00000008122	GNG5	guanine nucleotide binding protein (G protein), gamma 5	ns	1.87936	ns	ns
ENSBTAG00000001143	LOC511531	guanylate binding protein 1, interferon-inducible-like	ns	3.12225	1.6544	ns
ENSBTAG00000014529	LOC507055	guanylate binding protein 4-like	ns	2.0876	ns	1.65931
ENSBTAG00000015060	GBP5	guanylate binding protein 5	3.90542	5.41144	ns	ns
ENSBTAG00000014857	GBP7	guanylate binding protein 7	ns	2.14698	ns	ns
ENSBTAG00000040116	H1FX	H1 histone family, member X	ns	-1.7988	ns	ns
ENSBTAG00000024909	H3F3A	H3 histone, family 3A	ns	1.56453	ns	ns
ENSBTAG00000008688	HEYL	hairy/enhancer-of-split related with YRPW motif-like	ns	ns	ns	-4.6739
ENSBTAG00000000250	HDHD3	haloacid dehalogenase-like hydrolase domain containing 3	-1.83315	ns	ns	ns
ENSBTAG00000006354	HP	haptoglobin	6.58729	51.37	23.0787	9.50062
ENSBTAG00000019622	LOC786625	hCG1820409-like	ns	-4.31141	ns	ns
ENSBTAG00000020538	HERC5	hect domain and RLD 5	ns	ns	ns	1.7007
ENSBTAG00000020536	HERC6	hect domain and RLD 6	ns	ns	ns	2.30634
ENSBTAG00000014217	HHEX	hematopoietically expressed homeobox	-2.4586	ns	ns	ns
ENSBTAG00000018937	HMOX2	heme oxygenase (decycling) 2	ns	1.62373	ns	ns
ENSBTAG00000007932	HCK	hemopoietic cell kinase	ns	2.15345	ns	ns
ENSBTAG00000007449	HS3ST1	heparan sulfate (glucosamine) 3-O-sulfotransferase 1	21.1133	14.3231	ns	ns
ENSBTAG00000005745	HPSE	heparanase	1.64335	2.56943	1.76499	ns
ENSBTAG00000021766	HBEGF	heparin-binding EGF-like growth factor	ns	2.37201	ns	ns
ENSBTAG00000013108	LOC614107	hexokinase 2-like	ns	1.59401	ns	ns
ENSBTAG00000014898	HK3	hexokinase 3 (white cell)	ns	ns	-2.96494	-1.84736
ENSBTAG00000033398	HKDC1	hexokinase domain containing 1	ns	-4.54987	-4.03605	ns
ENSBTAG00000005028	HIRIP3	HIRA interacting protein 3	ns	-1.79323	ns	ns
ENSBTAG00000014432	HNMT	histamine N-methyltransferase	ns	-1.94159	ns	ns
ENSBTAG00000044071	HRH2	histamine receptor H2	1.99004	3.24356	ns	ns
ENSBTAG00000013244	HDAC6	histone deacetylase 6	ns	-1.63396	ns	ns
ENSBTAG00000003808	HDAC9	histone deacetylase 9	ns	ns	-2.06283	ns
ENSBTAG00000011839	HMGCS1	HMGCS1 protein-like	ns	2.06637	ns	ns
ENSBTAG00000001146	HIVEP2	human immunodeficiency virus type I enhancer binding protein 2	ns	1.60816	ns	ns
ENSBTAG00000000483	HYAL1	hyaluronoglucosaminidase 1	1.74232	ns	ns	ns
ENSBTAG00000000484	HYAL2	hyaluronoglucosaminidase 2	1.92448	ns	ns	ns
ENSBTAG00000009216	HVCN1	hydrogen voltage-gated channel 1	ns	1.98511	ns	ns
ENSBTAG00000002346	HSD3B7	hydroxy-delta-5-steroid dehydrogenase, 3 beta- and steroid delta-isomerase 7	ns	2.73201	ns	ns
ENSBTAG00000015086	HSD11B1	hydroxysteroid (11-beta) dehydrogenase 1	ns	3.38102	ns	ns
ENSBTAG00000017466	HCN4	hyperpolarization activated cyclic nucleotide-gated potassium channel 4	5.0927	ns	ns	ns
ENSBTAG00000010366	HCRTR1	hypocretin (orexin) receptor 1	ns	-1.804	-4.24835	-2.57469
ENSBTAG00000020935	HIF1A	hypoxia inducible factor 1, alpha subunit (basic helix-loop-helix transcription factor)	ns	1.86581	ns	ns
ENSBTAG00000016354	IER2	immediate early response 2	1.83831	ns	ns	ns
ENSBTAG00000011358	IER3	immediate early response 3	3.22734	2.90975	1.57381	ns
ENSBTAG00000039764	IER5	immediate early response 5	1.59565	ns	ns	ns
ENSBTAG00000026944	LOC783096	immunoglobulin-like transcript 8-like	ns	1.72579	ns	ns
ENSBTAG00000008259	IRG1	immunoresponsive 1 homolog (mouse)	3.38146	7.54091	1.64845	1.8981
ENSBTAG00000020602	IDO1	indoleamine 2,3-dioxygenase 1	ns	3.87516	ns	6.97403
ENSBTAG00000021187	ID2	inhibitor of DNA binding 2, dominant negative helix-loop-helix protein	1.8029	ns	ns	ns
ENSBTAG00000011197	IPMK	inositol polyphosphate multikinase	1.80609	ns	ns	ns
ENSBTAG00000020173	INPP5D	inositol polyphosphate-5-phosphatase, 145kDa	ns	-2.17777	ns	ns
ENSBTAG00000003994	IGFBP3	insulin-like growth factor binding protein 3	ns	ns	ns	-1.65394
ENSBTAG00000017266	ITGA6	integrin, alpha 6	ns	ns	-1.50438	-1.5059
ENSBTAG00000016566	ITGA9	integrin, alpha 9	ns	ns	ns	1.73593
ENSBTAG00000003709	ITGB8	integrin, beta 8	ns	2.66528	ns	ns
ENSBTAG00000010303	ICAM1	intercellular adhesion molecule 1	3.26581	2.59475	ns	ns
ENSBTAG00000010314	ICAM4	intercellular adhesion molecule 4 (Landsteiner-Wiener blood group)	20.2825	ns	ns	ns
ENSBTAG00000010316	ICAM5	intercellular adhesion molecule 5, telencephalin	7.52521	8.8727	ns	ns
ENSBTAG00000015212	IFNAR2	interferon (alpha, beta and omega) receptor 2	1.55845	2.11246	ns	ns
ENSBTAG00000012544	IFNGR1	interferon gamma receptor 1	ns	-1.642	ns	ns
ENSBTAG00000031905	LOC520748	interferon induced transmembrane protein 3 pseudogene	ns	ns	ns	2.42238
ENSBTAG00000008142	IFIH1	interferon induced with helicase C domain 1	ns	1.92414	ns	2.35701
ENSBTAG00000031231	IRF1	interferon regulatory factor 1	3.54968	4.93786	1.64811	1.57719
ENSBTAG00000017824	IRF8	interferon regulatory factor 8	ns	-3.36019	ns	ns
ENSBTAG00000005816	IRF9	interferon regulatory factor 9	ns	ns	ns	1.46601
ENSBTAG00000017670	LOC512486	interferon-induced guanylate-binding protein 1	ns	1.7815	ns	ns
ENSBTAG00000030932	LOC508347	interferon-induced protein 44-like	ns	ns	ns	2.04539
ENSBTAG00000007881	IFIT1	interferon-induced protein with tetratricopeptide repeats 1	ns	2.27553	ns	2.73819
ENSBTAG00000034918	IFIT2	interferon-induced protein with tetratricopeptide repeats 2	ns	2.4252	ns	3.50236
ENSBTAG00000009768	IFIT3	interferon-induced protein with tetratricopeptide repeats 3	ns	2.02805	ns	4.38257
ENSBTAG00000017367	IFIT5	interferon-induced protein with tetratricopeptide repeats 5	ns	ns	ns	1.47719
ENSBTAG00000013205	IL1RAP	interleukin 1 receptor accessory protein	ns	1.91165	ns	ns
ENSBTAG00000019665	IL1RN	interleukin 1 receptor antagonist	3.05842	5.14181	ns	ns
ENSBTAG00000010349	IL1A	interleukin 1, alpha	8.3506	22.6439	4.76399	3.85902
ENSBTAG00000001321	IL1B	interleukin 1, beta	13.2467	47.2734	8.9272	5.99921
ENSBTAG00000006685	IL10	interleukin 10	4.86513	4.31951	ns	ns
ENSBTAG00000015150	IL12A	interleukin 12A (natural killer cell stimulatory factor 1, cytotoxic lymphocyte maturation factor 1, p35)	16.0558	ns	ns	ns
ENSBTAG00000004741	IL12B	interleukin 12B (natural killer cell stimulatory factor 2, cytotoxic lymphocyte maturation factor 2, p40)	385.304	35.9691	ns	ns
ENSBTAG00000018200	IL15	interleukin 15	4.89948	4.93876	ns	ns
ENSBTAG00000027676	IL18BP	interleukin 18 binding protein	ns	1.84644	2.09887	ns
ENSBTAG00000016345	IL2RB	interleukin 2 receptor, beta	ns	16.319	ns	ns
ENSBTAG00000014983	IL23R	interleukin 23 receptor	ns	2.79378	ns	ns
ENSBTAG00000018015	IL27	interleukin 27	6.40836	7.97729	ns	2.55401
ENSBTAG00000001101	IL28RA	interleukin 28 receptor, alpha (interferon, lambda receptor)	2.46336	2.48519	ns	ns
ENSBTAG00000002087	IL36A	interleukin 36, alpha	1.76299	3.00388	ns	ns
ENSBTAG00000001602	IL4R	interleukin 4 receptor	ns	1.60967	ns	ns
ENSBTAG00000014921	IL6	interleukin 6 (interferon, beta 2)	6.9433	7.45011	3.76914	3.24922
ENSBTAG00000019975	IL7R	interleukin 7 receptor	1.90021	3.18342	ns	ns
ENSBTAG00000019716	IL8	interleukin 8	3.80418	9.10022	2.60343	1.93521
ENSBTAG00000006193	IRAK2	interleukin-1 receptor-associated kinase 2	2.64715	3.82392	ns	ns
ENSBTAG00000007636	IRAK3	interleukin-1 receptor-associated kinase 3	1.74662	ns	ns	ns
ENSBTAG00000030369	IFFO1	intermediate filament family orphan 1	ns	-1.81847	ns	ns
ENSBTAG00000005787	IFT57	intraflagellar transport 57 homolog (Chlamydomonas)	ns	2.3152	ns	ns
ENSBTAG00000000897	IQGAP2	IQ motif containing GTPase activating protein 2	ns	-2.03337	ns	ns
ENSBTAG00000014707	ISG15	ISG15 ubiquitin-like modifier	1.99717	2.58208	ns	6.62211
ENSBTAG00000012817	JAG1	jagged 1	1.75503	2.17578	ns	ns
ENSBTAG00000012047	JAK2	Janus kinase 2	1.79285	ns	ns	ns
ENSBTAG00000020904	JAK3	Janus kinase 3	ns	2.71448	ns	ns
ENSBTAG00000012046	JUNB	jun B proto-oncogene	1.81455	1.6677	ns	ns
ENSBTAG00000008656	KBTBD6	kelch repeat and BTB (POZ) domain containing 6	ns	5.10345	ns	ns
ENSBTAG00000017450	KLHL24	kelch-like 24 (Drosophila)	ns	-2.22577	ns	ns
ENSBTAG00000002796	KLHL3	kelch-like 3 (Drosophila)	ns	-5.76651	ns	ns
ENSBTAG00000002455	KLHL8	kelch-like 8 (Drosophila)	2.23956	2.92055	ns	ns
ENSBTAG00000001890	KIAA0226	KIAA0226 ortholog	-1.77513	ns	ns	ns
ENSBTAG00000013371	KIAA0226L	KIAA0226-like ortholog	1.77035	2.66063	ns	ns
ENSBTAG00000003857	KIAA0247	KIAA0247 ortholog	ns	1.94911	ns	ns
ENSBTAG00000009682	KIAA0391	KIAA0391 ortholog	ns	1.79361	ns	ns
ENSBTAG00000008583	KIAA1274	KIAA1274 ortholog	ns	-4.33237	ns	ns
ENSBTAG00000001283	KIAA1432	KIAA1432 ortholog	ns	1.56424	ns	ns
ENSBTAG00000014322	KIAA1467	KIAA1467 ortholog	ns	-2.09536	ns	ns
ENSBTAG00000018062	KIAA1522	KIAA1522 ortholog	-2.08622	-1.95068	ns	ns
ENSBTAG00000007578	KIAA1598	KIAA1598 ortholog	ns	-1.67613	ns	ns
ENSBTAG00000038288	LOC614781	killer cell immunoglobulin-like receptor 3DL1-like	ns	-3.63946	ns	ns
ENSBTAG00000000782	KDR	kinase insert domain receptor (a type III receptor tyrosine kinase)	2.70182	ns	ns	ns
ENSBTAG00000006601	KSR1	kinase suppressor of ras 1	2.78682	ns	ns	ns
ENSBTAG00000017713	KTN1	kinectin 1 (kinesin receptor)	ns	1.61237	ns	ns
ENSBTAG00000010976	KANK1	KN motif and ankyrin repeat domains 1	ns	-1.65777	-1.99395	ns
ENSBTAG00000002129	KLF5	Kruppel-like factor 5 (intestinal)	2.08918	ns	ns	ns
ENSBTAG00000016343	KCNIP2	Kv channel interacting protein 2	ns	-3.09453	ns	ns
ENSBTAG00000032277	KYNU	kynureninase	1.72569	1.79735	ns	ns
ENSBTAG00000014439	KMO	kynurenine 3-monooxygenase (kynurenine 3-hydroxylase)	ns	2.66059	ns	ns
ENSBTAG00000017393	L3MBTL3	l(3)mbt-like 3 (Drosophila)	ns	-1.78226	ns	ns
ENSBTAG00000008683	LDHA	lactate dehydrogenase A	ns	1.71982	ns	ns
ENSBTAG00000026497	LOC618369	lactosylceramide 4-alpha-galactosyltransferase-like	ns	2.16849	ns	ns
ENSBTAG00000016644	AQPEP	laeverin	1.83402	3.0169	ns	ns
ENSBTAG00000010229	LAMA2	laminin, alpha 2	ns	ns	ns	-1.60696
ENSBTAG00000009614	LRRC33	leucine rich repeat containing 33	1.83638	ns	-1.67417	ns
ENSBTAG00000001838	LRRC36	leucine rich repeat containing 36	ns	-2.96823	ns	ns
ENSBTAG00000012348	LRRC71	leucine rich repeat containing 71	ns	-3.24266	ns	ns
ENSBTAG00000004578	LOC516661	leucine-rich repeat LGI family member 3-like	2.18281	2.63761	ns	15.0288
ENSBTAG00000007424	LIF	leukemia inhibitory factor (cholinergic differentiation factor)	2.17756	ns	2.13144	ns
ENSBTAG00000026080	LAIR1	leukocyte-associated immunoglobulin-like receptor 1	2.50453	2.89714	2.18653	2.46948
ENSBTAG00000036260	LPXN	leupaxin	ns	-4.74015	ns	ns
ENSBTAG00000015868	LIG4	ligase IV, DNA, ATP-dependent	2.05791	ns	ns	ns
ENSBTAG00000010971	LIMS3L	LIM and senescent cell antigen-like domains 1	ns	-1.57565	ns	ns
ENSBTAG00000014058	LDB2	LIM domain binding 2	ns	-8.46052	ns	ns
ENSBTAG00000006951	LMO2	LIM domain only 2 (rhombotin-like 1)	ns	-3.16959	ns	ns
ENSBTAG00000021249	LAT	linker for activation of T cells	2.02158	3.33272	ns	ns
ENSBTAG00000039234	LIPK	lipase, family member K	ns	ns	-3.44352	-2.78187
ENSBTAG00000013364	LIPM	lipase, family member M	ns	3.70685	ns	ns
ENSBTAG00000012855	LPL	lipoprotein lipase	ns	ns	-3.20314	-2.0929
ENSBTAG00000019329	LYL1	lymphoblastic leukemia derived sequence 1	-2.38441	-2.0168	ns	ns
ENSBTAG00000017797	LY75	lymphocyte antigen 75	ns	ns	2.27863	ns
ENSBTAG00000002947	LY9	lymphocyte antigen 9	ns	-1.5934	ns	ns
ENSBTAG00000019711	LRMP	lymphoid-restricted membrane protein	ns	-1.99002	ns	ns
ENSBTAG00000002328	KDM2B	lysine (K)-specific demethylase 2B	ns	-1.75695	ns	ns
ENSBTAG00000003791	LPAR3	lysophosphatidic acid receptor 3	ns	12.6538	ns	ns
ENSBTAG00000004541	LPAR5	lysophosphatidic acid receptor 5	ns	-3.80042	ns	ns
ENSBTAG00000006645	LPAR6	lysophosphatidic acid receptor 6	ns	-2.1128	ns	ns
ENSBTAG00000005430	MB21D2	Mab-21 domain containing 2	ns	2.62071	ns	ns
ENSBTAG00000031553	MFSD7	major facilitator superfamily domain containing 7	ns	-1.84338	ns	ns
ENSBTAG00000007075	LOC616942	major histocompatibility complex, class I, A-like	ns	ns	ns	1.57111
ENSBTAG00000004248	MLYCD	malonyl-CoA decarboxylase	ns	-1.76106	ns	ns
ENSBTAG00000010433	M-SAA3.2	mammary serum amyloid A3.2	2.99876	5.27535	4.63709	4.45943
ENSBTAG00000003069	MAN1C1	mannosidase, alpha, class 1C, member 1	ns	-2.65376	ns	ns
ENSBTAG00000016116	MARCKSL1	MARCKS-like 1	3.76196	4.58294	ns	ns
ENSBTAG00000015818	MMP1	matrix metallopeptidase 1 (interstitial collagenase)	2.32134	3.64143	5.53067	ns
ENSBTAG00000015059	MMP13	matrix metallopeptidase 13 (collagenase 3)	ns	ns	ns	39.9295
ENSBTAG00000016424	MMP25	matrix metallopeptidase 25	ns	ns	ns	1.73383
ENSBTAG00000022150	MXRA5	matrix-remodelling associated 5	ns	ns	ns	1.73879
ENSBTAG00000025129	MNT	MAX binding protein	-2.11145	ns	ns	ns
ENSBTAG00000001042	MXD1	MAX dimerization protein 1	ns	1.8953	ns	ns
ENSBTAG00000017289	MCF2L	MCF.2 cell line derived transforming sequence-like	ns	ns	2.06983	2.05661
ENSBTAG00000000495	MED7	mediator complex subunit 7	ns	-1.84989	ns	ns
ENSBTAG00000006619	MATK	megakaryocyte-associated tyrosine kinase	ns	-2.23199	-2.7141	-1.89696
ENSBTAG00000019014	MAGEF1	melanoma antigen family F, 1	ns	-1.93262	ns	ns
ENSBTAG00000016519	MBOAT1	membrane bound O-acyltransferase domain containing 1	ns	2.21672	ns	ns
ENSBTAG00000044082	MARCH1	membrane-associated ring finger (C3HC4) 1	ns	1.86202	ns	ns
ENSBTAG00000006797	MARCH3	membrane-associated ring finger (C3HC4) 3	1.79564	ns	ns	ns
ENSBTAG00000038650	MS4A7	membrane-spanning 4-domains, subfamily A, member 7	ns	ns	1.87449	ns
ENSBTAG00000009289	MS4A8B	membrane-spanning 4-domains, subfamily A, member 8B	ns	1.99929	2.5241	ns
ENSBTAG00000008624	MESDC1	mesoderm development candidate 1	1.57665	1.87791	ns	ns
ENSBTAG00000001595	MT1E	metallothionein 1E	9.64402	9.24334	ns	ns
ENSBTAG00000023659	MT2A	metallothionein 2A	3.78903	8.63215	2.79327	2.25706
ENSBTAG00000038067	MT1A	metallothionein-1A	40.9986	3.65724	ns	ns
ENSBTAG00000020407	MTSS1	metastasis suppressor 1	ns	-1.56486	ns	ns
ENSBTAG00000012350	LOC508285	methionine adenosyltransferase II, beta pseudogene	ns	-1.76291	ns	ns
ENSBTAG00000004881	MTHFD2	methylenetetrahydrofolate dehydrogenase (NADP+ dependent) 2, methenyltetrahydrofolate cyclohydrolase	ns	1.91773	ns	ns
ENSBTAG00000016910	METTL21B	methyltransferase like 21B	ns	1.71202	ns	ns
ENSBTAG00000012059	MVD	mevalonate (diphospho) decarboxylase	ns	1.81057	ns	ns
ENSBTAG00000015043	MFNG	MFNG O-fucosylpeptide 3-beta-N-acetylglucosaminyltransferase	ns	-1.68648	ns	ns
ENSBTAG00000002069	BOLA	MHC class I heavy chain	ns	ns	ns	1.40691
ENSBTAG00000012208	BOLA	MHC class I heavy chain	ns	ns	ns	1.43339
ENSBTAG00000020116	JSP.1	MHC Class I JSP.1	ns	ns	ns	1.40468
ENSBTAG00000029830	MIR146A	microRNA mir-146a	ns	2.89134	ns	ns
ENSBTAG00000036401	MIR147	microRNA mir-147	1.88999	3.71568	2.19131	1.55193
ENSBTAG00000029897	MIR21	microRNA mir-21	ns	2.07691	ns	ns
ENSBTAG00000020783	MAPK14	mitogen-activated protein kinase 14	ns	-1.6671	ns	ns
ENSBTAG00000011600	MAP3K8	mitogen-activated protein kinase kinase kinase 8	2.48489	3.14345	1.68311	ns
ENSBTAG00000023551	MOB3C	MOB kinase activator 3C	2.55907	1.71446	ns	ns
ENSBTAG00000012252	MOCOS	molybdenum cofactor sulfurase	ns	1.88238	ns	ns
ENSBTAG00000015694	MON1B	MON1 homolog B (yeast)	ns	1.60456	ns	ns
ENSBTAG00000014297	MOV10	Mov10, Moloney leukemia virus 10, homolog (mouse)	ns	1.5953	ns	ns
ENSBTAG00000003510	MMRN2	multimerin 2	ns	-2.66116	ns	ns
ENSBTAG00000022890	MBP	myelin basic protein	ns	-1.97715	ns	ns
ENSBTAG00000002786	LOC781494	myeloid-associated differentiation marker-like	ns	-1.70675	ns	ns
ENSBTAG00000038494	LOC522540	myeloid-associated differentiation marker-like	ns	2.00349	ns	ns
ENSBTAG00000020701	MEF2C	myocyte enhancer factor 2C	ns	-2.32779	ns	ns
ENSBTAG00000021543	MDFIC	MyoD family inhibitor domain containing	ns	-1.59684	ns	ns
ENSBTAG00000021707	MYBPC3	myosin binding protein C, cardiac	7.02161	ns	ns	ns
ENSBTAG00000007661	MYO1F	myosin IF	ns	-1.5538	ns	ns
ENSBTAG00000006377	MYO1G	myosin IG	ns	2.00518	ns	ns
ENSBTAG00000004115	MYLIP	myosin regulatory light chain interacting protein	3.03486	-2.50122	ns	ns
ENSBTAG00000003763	MYO5C	myosin VC	ns	ns	2.34029	2.38713
ENSBTAG00000002580	MYH14	myosin, heavy chain 14, non-muscle	ns	-2.42843	-1.99364	ns
ENSBTAG00000002082	MARCKS	myristoylated alanine-rich protein kinase C substrate	1.56381	ns	ns	ns
ENSBTAG00000030913	MX1	myxovirus (influenza virus) resistance 1, interferon-inducible protein p78 (mouse)	ns	ns	ns	3.13365
ENSBTAG00000008471	MX2	myxovirus (influenza virus) resistance 2 (mouse)	ns	ns	ns	3.38102
ENSBTAG00000014668	NAGK	N-acetylglucosamine kinase	ns	-1.87136	ns	ns
ENSBTAG00000004851	NCKAP5L	NCK-associated protein 5-like	ns	-1.62406	ns	ns
ENSBTAG00000019938	N4BP1	NEDD4 binding protein 1	2.02563	1.7021	ns	ns
ENSBTAG00000006368	N4BP3	NEDD4 binding protein 3	1.97473	ns	ns	ns
ENSBTAG00000004540	NUB1	negative regulator of ubiquitin-like proteins 1	2.24342	3.83372	ns	ns
ENSBTAG00000014825	NLK	nemo-like kinase	ns	1.90675	ns	ns
ENSBTAG00000007235	NTNG2	netrin G2	ns	ns	2.11485	1.90679
ENSBTAG00000013793	NEDD4	neural precursor cell expressed, developmentally down-regulated 4	ns	1.61515	ns	ns
ENSBTAG00000000961	NEURL2	neuralized homolog 2 (Drosophila)	2.66735	ns	ns	ns
ENSBTAG00000004150	NRG1	neuregulin 1	ns	-2.31509	ns	ns
ENSBTAG00000015293	NXPH3	neurexophilin 3	ns	-1.9615	ns	ns
ENSBTAG00000009873	NRN1	neuritin 1	ns	-1.64366	ns	ns
ENSBTAG00000026963	NCALD	neurocalcin delta	ns	ns	2.08234	ns
ENSBTAG00000001388	NMB	neuromedin B	2.53396	ns	ns	ns
ENSBTAG00000019152	NYAP2	neuronal tyrosine-phosphorylated phosphoinositide-3-kinase adaptor 2	ns	-2.64652	ns	ns
ENSBTAG00000000413	NRTN	neurturin	ns	-3.5279	ns	ns
ENSBTAG00000020073	NCEH1	neutral cholesterol ester hydrolase 1	ns	-1.69272	ns	ns
ENSBTAG00000003305	NCF1	neutrophil cytosolic factor 1	1.6725	2.24433	ns	1.52916
ENSBTAG00000006680	NKIRAS1	NFKB inhibitor interacting Ras-like 1	ns	2.84523	ns	ns
ENSBTAG00000015509	NAMPT	nicotinamide phosphoribosyltransferase	ns	1.8508	ns	ns
ENSBTAG00000010722	LOC509375	ninjurin 1 pseudogene	ns	1.7228	ns	ns
ENSBTAG00000011204	LOC509375	ninjurin 1 pseudogene	ns	1.74733	ns	ns
ENSBTAG00000006894	NOS2	nitric oxide synthase 2, inducible	4.77584	26.2168	ns	2.41729
ENSBTAG00000040569	NLRX1	NLR family member X1	ns	-1.71161	ns	ns
ENSBTAG00000003326	NAIP	NLR family, apoptosis inhibitory protein	1.98676	3.46607	ns	1.54804
ENSBTAG00000008223	NLRC4	NLR family, CARD domain containing 4	ns	2.02582	ns	ns
ENSBTAG00000005413	NLRC5	NLR family, CARD domain containing 5	ns	1.73214	ns	ns
ENSBTAG00000020433	NLRP1	NLR family, pyrin domain containing 1	ns	-3.45247	ns	ns
ENSBTAG00000038149	NLRP12	NLR family, pyrin domain containing 12	10.1883	8.71183	ns	ns
ENSBTAG00000001273	NLRP3	NLR family, pyrin domain containing 3	4.52374	4.02805	ns	ns
ENSBTAG00000032369	NMI	N-myc (and STAT) interactor	ns	2.2996	ns	ns
ENSBTAG00000002316	NIPA1	non imprinted in Prader-Willi/Angelman syndrome 1	ns	-2.29861	ns	ns
ENSBTAG00000019386	BOLA-NC1	non-classical MHC class I antigen	ns	ns	ns	1.46718
ENSBTAG00000015267	SGSH	N-sulfoglucosamine sulfohydrolase	ns	-1.68691	ns	ns
ENSBTAG00000009732	NCBP1	nuclear cap binding protein subunit 1, 80kDa	ns	1.71338	ns	ns
ENSBTAG00000001562	NFE2	nuclear factor (erythroid-derived 2), 45kDa	ns	20.7057	ns	ns
ENSBTAG00000019255	NFE2L2	nuclear factor (erythroid-derived 2)-like 2	ns	1.58602	ns	ns
ENSBTAG00000013412	NFAT5	nuclear factor of activated T-cells 5, tonicity-responsive	1.57028	2.25479	ns	ns
ENSBTAG00000000656	NFATC1	nuclear factor of activated T-cells, cytoplasmic, calcineurin-dependent 1	1.81796	ns	ns	ns
ENSBTAG00000018270	NFATC2	nuclear factor of activated T-cells, cytoplasmic, calcineurin-dependent 2	ns	-3.44481	ns	ns
ENSBTAG00000020270	NFKB1	nuclear factor of kappa light polypeptide gene enhancer in B-cells 1	1.87292	2.34318	ns	ns
ENSBTAG00000006017	NFKB2	nuclear factor of kappa light polypeptide gene enhancer in B-cells 2 (p49/p100)	2.3261	3.22689	ns	1.52601
ENSBTAG00000016683	NFKBIA	nuclear factor of kappa light polypeptide gene enhancer in B-cells inhibitor, alpha	2.33349	2.06201	ns	ns
ENSBTAG00000001778	NFKBIB	nuclear factor of kappa light polypeptide gene enhancer in B-cells inhibitor, beta	ns	1.97881	ns	ns
ENSBTAG00000007334	NFKBID	nuclear factor of kappa light polypeptide gene enhancer in B-cells inhibitor, delta	5.03402	2.87087	ns	ns
ENSBTAG00000013705	NFKBIE	nuclear factor of kappa light polypeptide gene enhancer in B-cells inhibitor, epsilon	2.24153	2.72987	ns	ns
ENSBTAG00000010987	NFKBIZ	nuclear factor of kappa light polypeptide gene enhancer in B-cells inhibitor, zeta	5.07825	4.19852	2.27157	1.64932
ENSBTAG00000018016	NUPR1	nuclear protein, transcriptional regulator, 1	1.91716	1.89516	1.47258	1.70809
ENSBTAG00000011911	NCOA7	nuclear receptor coactivator 7	1.77929	ns	ns	ns
ENSBTAG00000011136	NR2F6	nuclear receptor subfamily 2, group F, member 6	ns	-2.46873	ns	ns
ENSBTAG00000019472	NR3C1	nuclear receptor subfamily 3, group C, member 1 (glucocorticoid receptor)	ns	1.71199	ns	ns
ENSBTAG00000000507	NR4A1	nuclear receptor subfamily 4, group A, member 1	1.75077	ns	ns	ns
ENSBTAG00000003650	NR4A2	nuclear receptor subfamily 4, group A, member 2	ns	ns	3.15742	ns
ENSBTAG00000011354	NUDT9	nudix (nucleoside diphosphate linked moiety X)-type motif 9	ns	ns	-1.45447	ns
ENSBTAG00000040338	OBSL1	obscurin-like 1	ns	-1.74081	ns	ns
ENSBTAG00000034147	OLFML2B	olfactomedin-like 2B	ns	ns	ns	2.27191
ENSBTAG00000018653	OBFC2A	oligonucleotide/oligosaccharide-binding fold containing 2A	2.36622	ns	ns	ns
ENSBTAG00000016401	OPTN	optineurin	ns	1.90176	ns	ns
ENSBTAG00000004547	OLR1	oxidized low density lipoprotein (lectin-like) receptor 1	2.74096	1.95048	ns	ns
ENSBTAG00000019342	OSBPL3	oxysterol binding protein-like 3	ns	2.72279	ns	ns
ENSBTAG00000001066	PILRA	paired immunoglobin-like type 2 receptor alpha	ns	-1.84335	ns	ns
ENSBTAG00000009271	PNMA1	paraneoplastic antigen MA1	-1.88343	ns	ns	ns
ENSBTAG00000032137	PNPLA6	patatin-like phospholipase domain containing 6	ns	-1.7452	ns	ns
ENSBTAG00000001476	LOC788634	patr class I histocompatibility antigen, A-126 alpha chain-like	ns	ns	ns	1.45309
ENSBTAG00000007369	PDLIM2	PDZ and LIM domain 2 (mystique)	ns	-1.84531	ns	ns
ENSBTAG00000020865	PELI1	pellino homolog 1 (Drosophila)	1.67793	1.64056	ns	ns
ENSBTAG00000009012	PTX3	pentraxin 3, long	28.6281	123.864	4.69486	ns
ENSBTAG00000003403	PADI2	peptidyl arginine deiminase, type II	ns	-2.47854	-2.11325	ns
ENSBTAG00000019070	PMP22	peripheral myelin protein 22	ns	-1.56281	ns	ns
ENSBTAG00000011826	PEX26	peroxisomal biogenesis factor 26	ns	-1.92583	ns	ns
ENSBTAG00000001333	PPARG	peroxisome proliferator-activated receptor gamma	ns	-2.29544	ns	ns
ENSBTAG00000016498	PHACTR2	phosphatase and actin regulator 2	ns	-1.72031	ns	ns
ENSBTAG00000000033	PHOSPHO1	phosphatase, orphan 1	ns	-3.77508	ns	ns
ENSBTAG00000008636	PDE4B	phosphodiesterase 4B, cAMP-specific	2.38777	3.48827	1.94865	1.83717
ENSBTAG00000005773	PGM2	phosphoglucomutase 2	1.5787	1.60258	ns	ns
ENSBTAG00000000770	PGM2L1	phosphoglucomutase 2-like 1	ns	-2.01399	ns	ns
ENSBTAG00000019872	PIK3AP1	phosphoinositide-3-kinase adaptor protein 1	ns	1.8007	ns	ns
ENSBTAG00000010667	PIK3IP1	phosphoinositide-3-kinase interacting protein 1	-3.3834	-5.05003	ns	ns
ENSBTAG00000018984	PIK3CD	phosphoinositide-3-kinase, catalytic, delta polypeptide	ns	-5.02227	ns	ns
ENSBTAG00000020848	PIK3CG	phosphoinositide-3-kinase, catalytic, gamma polypeptide	ns	1.64938	ns	ns
ENSBTAG00000024633	PIK3C2B	phosphoinositide-3-kinase, class 2, beta polypeptide	ns	-1.67556	ns	ns
ENSBTAG00000010989	PIK3R1	phosphoinositide-3-kinase, regulatory subunit 1 (alpha)	1.91191	ns	ns	ns
ENSBTAG00000005978	PIK3R5	phosphoinositide-3-kinase, regulatory subunit 5	2.13626	4.3143	ns	ns
ENSBTAG00000013298	PLA2G4A	phospholipase A2, group IVA (cytosolic, calcium-dependent)	ns	1.93676	ns	ns
ENSBTAG00000019079	PLCB2	phospholipase C, beta 2	ns	-1.99538	ns	ns
ENSBTAG00000017584	PLCG1	phospholipase C, gamma 1	ns	-1.71253	ns	ns
ENSBTAG00000009942	PLCL2	phospholipase C-like 2	ns	-1.59342	ns	ns
ENSBTAG00000017490	PLD1	phospholipase D1, phosphatidylcholine-specific	ns	-1.88777	ns	ns
ENSBTAG00000022227	PLSCR1	phospholipid scramblase 1	ns	1.6899	ns	ns
ENSBTAG00000014858	PRPSAP2	phosphoribosyl pyrophosphate synthetase-associated protein 2	ns	-2.03012	ns	ns
ENSBTAG00000018430	PION	pigeon homolog (Drosophila)	ns	1.74463	ns	ns
ENSBTAG00000027205	PGBD5	piggyBac transposable element derived 5	ns	-4.11358	ns	ns
ENSBTAG00000000396	PIM1	pim-1 oncogene	2.62678	2.81568	ns	ns
ENSBTAG00000021620	PITHD1	PITH (C-terminal proteasome-interacting domain of thioredoxin-like) domain containing 1	ns	-1.88432	ns	ns
ENSBTAG00000031750	PLAC8	placenta-specific 8	ns	ns	ns	1.69295
ENSBTAG00000011961	PF4	platelet factor 4	ns	ns	2.81329	2.97824
ENSBTAG00000012066	PECAM1	platelet/endothelial cell adhesion molecule	ns	1.7255	ns	ns
ENSBTAG00000009658	PLEK	pleckstrin	2.60398	3.05365	-1.71911	ns
ENSBTAG00000009679	PLEKHG1	pleckstrin homology domain containing, family G (with RhoGef domain) member 1	ns	-2.64682	ns	ns
ENSBTAG00000018334	PLAGL2	pleiomorphic adenoma gene-like 2	2.2716	ns	ns	ns
ENSBTAG00000009159	PLXNA1	plexin A1	1.79655	2.79524	ns	ns
ENSBTAG00000014543	PLXNA4	plexin A4	4.03006	ns	ns	ns
ENSBTAG00000011245	PLXNC1	plexin C1	ns	-1.60955	ns	ns
ENSBTAG00000019347	PLXDC1	plexin domain containing 1	ns	ns	ns	1.59168
ENSBTAG00000001788	PDPN	podoplanin	ns	2.06537	ns	ns
ENSBTAG00000015939	PVRL1	poliovirus receptor-related 1 (herpesvirus entry mediator C)	ns	-2.7745	ns	ns
ENSBTAG00000015318	PVRL2	poliovirus receptor-related 2 (herpesvirus entry mediator B)	ns	1.57661	ns	ns
ENSBTAG00000016771	PLK2	polo-like kinase 2	2.69892	2.03149	ns	ns
ENSBTAG00000009677	PARP10	poly (ADP-ribose) polymerase family, member 10	ns	ns	ns	1.49187
ENSBTAG00000016656	PARP14	poly (ADP-ribose) polymerase family, member 14	ns	1.80791	ns	ns
ENSBTAG00000021791	PARP9	poly (ADP-ribose) polymerase family, member 9	ns	ns	ns	1.66225
ENSBTAG00000000671	LOC507426	poly [ADP-ribose] polymerase 3-like	ns	1.63057	ns	ns
ENSBTAG00000000225	POLB	polymerase (DNA directed), beta	ns	1.64467	ns	ns
ENSBTAG00000001414	KCTD12	potassium channel tetramerisation domain containing 12	1.8119	ns	ns	ns
ENSBTAG00000018975	KCNT1	potassium channel, subfamily T, member 1	ns	-1.77867	ns	ns
ENSBTAG00000004588	KCNN4	potassium intermediate/small conductance calcium-activated channel, subfamily N, member 4	ns	ns	-1.7737	ns
ENSBTAG00000000973	KCNJ15	potassium inwardly-rectifying channel, subfamily J, member 15	ns	9.12875	ns	ns
ENSBTAG00000008294	KCNJ2	potassium inwardly-rectifying channel, subfamily J, member 2	2.03317	ns	ns	ns
ENSBTAG00000005424	KCNC1	potassium voltage-gated channel, Shaw-related subfamily, member 1	ns	-2.83692	ns	ns
ENSBTAG00000000816	PRDM1	PR domain containing 1, with ZNF domain	2.05562	1.81992	ns	ns
ENSBTAG00000002641	LOC505851	pre-mRNA-splicing regulator WTAP-like	ns	2.53465	ns	ns
ENSBTAG00000013197	PSEN2	presenilin 2 (Alzheimer disease 4)	ns	-1.65167	ns	ns
ENSBTAG00000016095	PRICKLE3	prickle homolog 3 (Drosophila)	ns	1.90116	ns	ns
ENSBTAG00000027937	PRNP	prion protein	1.63904	2.36035	ns	ns
ENSBTAG00000007280	LOC787234	probable G-protein coupled receptor 148-like	ns	2.1439	ns	ns
ENSBTAG00000019434	PDCD4	programmed cell death 4 (neoplastic transformation inhibitor)	ns	-2.50571	ns	ns
ENSBTAG00000020669	PROKR1	prokineticin receptor 1	ns	-4.20272	ns	ns
ENSBTAG00000015872	PROKR2	prokineticin receptor 2	ns	2.51893	ns	ns
ENSBTAG00000018315	PELP1	proline, glutamate and leucine rich protein 1	1.6194	1.88377	ns	ns
ENSBTAG00000002624	PSTPIP2	proline-serine-threonine phosphatase interacting protein 2	ns	2.72154	ns	ns
ENSBTAG00000015779	PML	promyelocytic leukemia	ns	1.63424	ns	1.739
ENSBTAG00000032425	PPBP	pro-platelet basic protein (chemokine (C-X-C motif) ligand 7)	ns	2.06152	8.90468	11.6306
ENSBTAG00000006703	PTGDR	prostaglandin D2 receptor (DP)	ns	ns	2.24833	2.5199
ENSBTAG00000019453	PTGES	prostaglandin E synthase	ns	ns	ns	2.66796
ENSBTAG00000014585	PTGIR	prostaglandin I2 (prostacyclin) receptor (IP)	31.942	17.808	ns	ns
ENSBTAG00000014127	PTGS2	prostaglandin-endoperoxide synthase 2 (prostaglandin G/H synthase and cyclooxygenase)	9.5886	10.2466	4.18244	3.49533
ENSBTAG00000015919	PARM1	prostate androgen-regulated mucin-like protein 1	ns	ns	ns	1.70938
ENSBTAG00000031524	PMEPA1	prostate transmembrane protein, androgen induced 1	ns	-1.9134	ns	ns
ENSBTAG00000005814	PSME2	proteasome (prosome, macropain) activator subunit 2 (PA28 beta)	ns	1.59137	ns	ns
ENSBTAG00000009683	PSMA6	proteasome (prosome, macropain) subunit, alpha type, 6	ns	1.84649	ns	ns
ENSBTAG00000018040	PSMB10	proteasome (prosome, macropain) subunit, beta type, 10	ns	1.64963	ns	ns
ENSBTAG00000008954	PSMB9	proteasome (prosome, macropain) subunit, beta type, 9 (large multifunctional peptidase 2)	ns	1.71052	ns	ns
ENSBTAG00000008291	PROCR	protein C receptor, endothelial	ns	ns	2.0703	1.88299
ENSBTAG00000014367	PRKX	protein kinase, X-linked	ns	1.63598	ns	ns
ENSBTAG00000032247	PPP1R11	protein phosphatase 1, regulatory (inhibitor) subunit 11	ns	ns	ns	2.96441
ENSBTAG00000000653	PPP1R16B	protein phosphatase 1, regulatory subunit 16B	2.28946	ns	ns	ns
ENSBTAG00000014831	PPP1R3C	protein phosphatase 1, regulatory subunit 3C	ns	2.88041	ns	ns
ENSBTAG00000020598	PPP2R2C	protein phosphatase 2, regulatory subunit B, gamma	ns	-5.4213	ns	ns
ENSBTAG00000009681	PPP2R3C	protein phosphatase 2, regulatory subunit B'', gamma	ns	2.38757	ns	ns
ENSBTAG00000006616	PTPN1	protein tyrosine phosphatase, non-receptor type 1	2.85993	2.25933	ns	ns
ENSBTAG00000024492	LOC526769	protein tyrosine phosphatase, non-receptor type 11-like	ns	2.94735	ns	ns
ENSBTAG00000003825	PTPN12	protein tyrosine phosphatase, non-receptor type 12	-3.16334	ns	-1.89931	2.02319
ENSBTAG00000014947	PTPN13	protein tyrosine phosphatase, non-receptor type 13 (APO-1/CD95 (Fas)-associated phosphatase)	ns	1.66967	ns	ns
ENSBTAG00000006256	PTPRO	protein tyrosine phosphatase, receptor type, O	ns	2.55925	ns	ns
ENSBTAG00000000061	PCDH7	protocadherin 7	ns	ns	ns	1.59018
ENSBTAG00000016140	PPFIBP2	PTPRF interacting protein, binding protein 2 (liprin beta 2)	ns	-2.27902	ns	ns
ENSBTAG00000015837	P2RY12	purinergic receptor P2Y, G-protein coupled, 12	ns	-4.07849	-5.87535	-2.44913
ENSBTAG00000031397	P2RY13	purinergic receptor P2Y, G-protein coupled, 13	5.35798	2.96178	ns	ns
ENSBTAG00000040512	PCP4L1	Purkinje cell protein 4 like 1	ns	2.03936	ns	ns
ENSBTAG00000003152	IFI27	putative ISG12(a) protein	ns	ns	1.79578	3.2607
ENSBTAG00000010487	MGC128424	putative small membrane protein NID67	ns	1.66394	ns	ns
ENSBTAG00000019519	PWWP2B	PWWP domain containing 2B	-2.01151	ns	ns	ns
ENSBTAG00000014313	PYROXD2	pyridine nucleotide-disulphide oxidoreductase domain 2	ns	-2.19705	ns	ns
ENSBTAG00000030255	PDXP	pyridoxal (pyridoxine, vitamin B6) phosphatase	ns	-1.86683	ns	ns
ENSBTAG00000014069	PDK4	pyruvate dehydrogenase kinase, isozyme 4	ns	-2.44654	ns	ns
ENSBTAG00000007804	RILPL2	Rab interacting lysosomal protein-like 2	1.90886	2.20848	ns	ns
ENSBTAG00000006162	RAB11FIP5	RAB11 family interacting protein 5 (class I)	ns	-1.62726	ns	ns
ENSBTAG00000018959	RAB11A	RAB11A, member RAS oncogene family	ns	1.61371	ns	ns
ENSBTAG00000031962	RAB20	RAB20, member RAS oncogene family	1.98606	ns	ns	ns
ENSBTAG00000002417	RAB30	RAB30, member RAS oncogene family	ns	-1.79567	ns	ns
ENSBTAG00000008092	RAB37	RAB37, member RAS oncogene family	ns	ns	6.80778	4.25316
ENSBTAG00000021525	RAB42	RAB42, member RAS oncogene family	-2.74665	-6.88341	ns	ns
ENSBTAG00000012774	RAB7B	RAB7B, member RAS oncogene family	ns	-1.55582	ns	ns
ENSBTAG00000010923	RAB9A	RAB9A, member RAS oncogene family	1.71919	ns	ns	ns
ENSBTAG00000016061	RSAD2	radical S-adenosyl methionine domain containing 2	ns	3.01424	2.28513	9.24196
ENSBTAG00000010718	RALGPS2	Ral GEF with PH domain and SH3 binding motif 2	ns	-2.12295	ns	ns
ENSBTAG00000004194	RALGDS	ral guanine nucleotide dissociation stimulator	2.30419	ns	ns	ns
ENSBTAG00000012450	RAPGEF2	Rap guanine nucleotide exchange factor (GEF) 2	1.8345	ns	ns	ns
ENSBTAG00000006828	RAPGEF3	Rap guanine nucleotide exchange factor (GEF) 3	ns	ns	-1.95647	ns
ENSBTAG00000002669	RASSF4	Ras association (RalGDS/AF-6) domain family member 4	2.30304	1.94891	ns	ns
ENSBTAG00000010427	RASSF5	Ras association (RalGDS/AF-6) domain family member 5	3.94588	1.82995	ns	ns
ENSBTAG00000021872	RASGRP1	RAS guanyl releasing protein 1 (calcium and DAG-regulated)	ns	1.95742	ns	ns
ENSBTAG00000001029	RASGRP2	RAS guanyl releasing protein 2 (calcium and DAG-regulated)	ns	-3.72074	ns	ns
ENSBTAG00000008006	RASGRP3	RAS guanyl releasing protein 3 (calcium and DAG-regulated)	ns	-3.57864	ns	ns
ENSBTAG00000013451	RHOH	ras homolog gene family, member H	5.06335	4.71355	ns	ns
ENSBTAG00000015413	RASA2	RAS p21 protein activator 2	1.79711	1.95322	ns	ns
ENSBTAG00000019967	RASA3	RAS p21 protein activator 3	ns	-2.07753	ns	ns
ENSBTAG00000017116	RASD2	RASD family, member 2	-2.79952	ns	ns	ns
ENSBTAG00000006870	RASGEF1A	RasGEF domain family, member 1A	ns	-2.80298	ns	ns
ENSBTAG00000006561	RASGEF1B	RasGEF domain family, member 1B	3.1349	2.52242	ns	ns
ENSBTAG00000014151	RCSD1	RCSD domain containing 1	ns	-1.92519	ns	ns
ENSBTAG00000032265	RTP4	receptor (chemosensory) transporter protein 4	ns	ns	ns	2.28018
ENSBTAG00000020704	RAMP3	receptor (G protein-coupled) activity modifying protein 3	ns	3.49235	5.0286	ns
ENSBTAG00000015271	RIPK2	receptor-interacting serine-threonine kinase 2	1.82107	2.31986	ns	ns
ENSBTAG00000021083	RECQL	RecQ protein-like (DNA helicase Q1-like)	ns	1.82953	ns	ns
ENSBTAG00000010155	LOC504773	regakine 1	ns	ns	ns	1.69606
ENSBTAG00000020035	RCAN1	regulator of calcineurin 1	1.9132	ns	ns	ns
ENSBTAG00000034885	RGCC	regulator of cell cycle	ns	1.66123	ns	ns
ENSBTAG00000021672	RGS1	regulator of G-protein signaling 1	ns	-2.48104	ns	ns
ENSBTAG00000008497	RGS14	regulator of G-protein signaling 14	ns	-2.41551	ns	ns
ENSBTAG00000004305	RGS16	regulator of G-protein signaling 16	3.54715	1.92027	ns	ns
ENSBTAG00000003454	RGS20	regulator of G-protein signaling 20	ns	-1.87185	ns	ns
ENSBTAG00000011905	RRAS2	related RAS viral (r-ras) oncogene homolog 2	ns	1.6498	ns	ns
ENSBTAG00000009711	RPA1	replication protein A1, 70kDa	ns	-1.58784	ns	ns
ENSBTAG00000004716	RETN	resistin	ns	7.79017	4.68497	3.35308
ENSBTAG00000007071	RAI14	retinoic acid induced 14	ns	1.56903	ns	ns
ENSBTAG00000018773	RND1	Rho family GTPase 1	8.33308	6.16276	4.79364	2.37272
ENSBTAG00000015381	ARHGAP18	Rho GTPase activating protein 18	ns	-2.46372	ns	ns
ENSBTAG00000007878	ARHGAP22	Rho GTPase activating protein 22	ns	-1.96774	ns	ns
ENSBTAG00000023976	ARHGAP25	Rho GTPase activating protein 25	-2.45098	ns	ns	ns
ENSBTAG00000027151	ARHGAP26	Rho GTPase activating protein 26	ns	-3.75451	ns	ns
ENSBTAG00000000210	ARHGAP31	Rho GTPase activating protein 31	1.69748	ns	ns	ns
ENSBTAG00000015543	ARHGAP35	Rho GTPase activating protein 35	ns	1.87132	ns	ns
ENSBTAG00000002626	ARHGAP6	Rho GTPase activating protein 6	ns	-1.77558	ns	ns
ENSBTAG00000000684	ARHGEF10L	Rho guanine nucleotide exchange factor (GEF) 10-like	ns	-1.63921	ns	ns
ENSBTAG00000012361	ARHGEF11	Rho guanine nucleotide exchange factor (GEF) 11	ns	-1.76449	ns	ns
ENSBTAG00000019164	RHOBTB1	Rho-related BTB domain containing 1	ns	-1.94499	ns	ns
ENSBTAG00000035958	RHOBTB2	Rho-related BTB domain containing 2	ns	-2.67426	ns	ns
ENSBTAG00000008792	RNASE6	ribonuclease, RNase A family, k6	ns	-2.04415	ns	ns
ENSBTAG00000021741	RPS6KA2	ribosomal protein S6 kinase, 90kDa, polypeptide 2	ns	-1.6838	ns	ns
ENSBTAG00000004842	RSPRY1	ring finger and SPRY domain containing 1	1.81379	2.23577	ns	ns
ENSBTAG00000016411	RNF122	ring finger protein 122	2.64764	2.60786	ns	ns
ENSBTAG00000011147	RNF13	ring finger protein 13	ns	1.65823	ns	ns
ENSBTAG00000020160	RNF138	ring finger protein 138	1.73204	ns	ns	ns
ENSBTAG00000016240	RNF157	ring finger protein 157	ns	-1.64026	ns	ns
ENSBTAG00000017833	RNF19A	ring finger protein 19A	1.64042	1.95173	ns	ns
ENSBTAG00000008330	RNF19B	ring finger protein 19B	2.08872	2.26265	ns	ns
ENSBTAG00000022489	RNF213	ring finger protein 213	ns	ns	ns	1.93211
ENSBTAG00000026754	RNF41	ring finger protein 41	1.74424	ns	ns	ns
ENSBTAG00000020119	RNF43	ring finger protein 43	-7.86306	ns	ns	ns
ENSBTAG00000008105	RBM38	RNA binding motif protein 38	ns	-1.8738	ns	ns
ENSBTAG00000016217	RBM43	RNA binding motif protein 43	2.04104	2.1847	ns	ns
ENSBTAG00000012638	S100A12	S100 calcium binding protein A12	ns	3.03643	4.04533	1.56465
ENSBTAG00000012640	S100A8	S100 calcium binding protein A8	2.3627	5.75767	5.50222	2.78626
ENSBTAG00000006505	S100A9	S100 calcium binding protein A9	ns	7.17232	4.47822	2.455
ENSBTAG00000002041	SASH3	SAM and SH3 domain containing 3	ns	-2.32469	ns	ns
ENSBTAG00000022007	SAMHD1	SAM domain and HD domain 1	ns	-1.69126	ns	ns
ENSBTAG00000002623	SAMSN1	SAM domain, SH3 domain and nuclear localization signals 1	2.32422	1.94696	ns	ns
ENSBTAG00000003956	SGCA	sarcoglycan, alpha (50kDa dystrophin-associated glycoprotein)	ns	ns	-1.83354	ns
ENSBTAG00000019636	SCARA5	scavenger receptor class A, member 5 (putative)	ns	ns	ns	-52.288
ENSBTAG00000019437	SLFN11	schlafen family member 11	ns	1.97266	ns	2.05569
ENSBTAG00000040323	SECTM1	secreted and transmembrane 1	ns	-2.45513	ns	ns
ENSBTAG00000015366	SFRP4	secreted frizzled-related protein 4	ns	ns	ns	3.11942
ENSBTAG00000021318	SCAMP5	secretory carrier membrane protein 5	ns	-1.83972	ns	ns
ENSBTAG00000000829	SHPK	sedoheptulokinase	ns	-1.81606	ns	ns
ENSBTAG00000011515	SELL	selectin L	ns	5.15888	ns	ns
ENSBTAG00000020755	SELP	selectin P (granule membrane protein 140kDa, antigen CD62)	145.221	93.1847	ns	ns
ENSBTAG00000031851	SELPLG	selectin P ligand	ns	-1.99298	ns	ns
ENSBTAG00000020489	SEMA6A	sema domain, transmembrane domain (TM), and cytoplasmic domain, (semaphorin) 6A	4.01052	6.37972	ns	ns
ENSBTAG00000011446	SEMA7A	semaphorin 7A, GPI membrane anchor (John Milton Hagen blood group)	ns	ns	-1.4679	ns
ENSBTAG00000002633	SEPT9	septin 9	ns	-1.55683	ns	ns
ENSBTAG00000031814	SDS	serine dehydratase	ns	2.2693	ns	ns
ENSBTAG00000017094	SHMT1	serine hydroxymethyltransferase 1 (soluble)	ns	-2.24096	ns	ns
ENSBTAG00000013981	SPTSSA	serine palmitoyltransferase, small subunit A	ns	1.69394	ns	ns
ENSBTAG00000013196	STK17B	serine/threonine kinase 17b	2.30291	ns	ns	ns
ENSBTAG00000011975	SERPINB1	serpin peptidase inhibitor, clade B (ovalbumin), member 1	2.02512	2.0613	ns	ns
ENSBTAG00000023198	SERPINB2	serpin peptidase inhibitor, clade B (ovalbumin), member 2	ns	5.81496	4.77829	4.48028
ENSBTAG00000023026	SERPINB2	serpin peptidase inhibitor, clade B (ovalbumin), member 2	ns	1.97708	4.39608	5.28501
ENSBTAG00000022396	SAA3	serum amyloid A 3	3.29884	6.26618	5.57305	5.48801
ENSBTAG00000022395	SAA1	serum amyloid A1	3.11812	4.94487	3.72376	7.85786
ENSBTAG00000022394	SAA2	serum amyloid A2	2.53404	5.00872	6.0508	4.99148
ENSBTAG00000004269	SGK1	serum/glucocorticoid regulated kinase 1	1.80474	2.01572	ns	ns
ENSBTAG00000003015	SESN1	sestrin 1	-1.75286	-3.79949	ns	ns
ENSBTAG00000009708	SMYD4	SET and MYND domain containing 4	ns	-1.80071	ns	ns
ENSBTAG00000015126	SETBP1	SET binding protein 1	ns	1.75402	ns	ns
ENSBTAG00000001186	SH2D4A	SH2 domain containing 4A	ns	5.64426	ns	ns
ENSBTAG00000009019	SH3PXD2B	SH3 and PX domains 2B	ns	1.84189	ns	ns
ENSBTAG00000030257	SH3BP1	SH3-domain binding protein 1	ns	-1.87207	ns	ns
ENSBTAG00000013167	SIGLEC1	sialic acid binding Ig-like lectin 1, sialoadhesin	ns	ns	ns	2.03161
ENSBTAG00000009496	STAT5A	signal transducer and activator of transcription 5A	1.68897	1.66772	ns	ns
ENSBTAG00000001887	LOC100847279	signal transducing adapter molecule 2-like	ns	1.76352	ns	ns
ENSBTAG00000013884	SIPA1	signal-induced proliferation-associated 1	ns	-1.58283	ns	ns
ENSBTAG00000007927	SLAMF1	signaling lymphocytic activation molecule family member 1	16.1253	16.9276	ns	ns
ENSBTAG00000004154	SKIL	SKI-like oncogene	1.65781	ns	ns	ns
ENSBTAG00000014368	SLAMF6	SLAM family member 6	ns	-2.15952	ns	ns
ENSBTAG00000001197	SLAMF7	SLAM family member 7	2.41267	2.50662	ns	ns
ENSBTAG00000016698	SLAMF8	SLAM family member 8	2.0524	2.90515	ns	ns
ENSBTAG00000016664	SLC2A4RG	SLC2A4 regulator	ns	-1.90411	ns	ns
ENSBTAG00000006592	SGSM1	small G protein signaling modulator 1	ns	-4.1538	ns	ns
ENSBTAG00000017674	SCNN1D	sodium channel, nonvoltage-gated 1, delta	ns	4.52474	ns	ns
ENSBTAG00000012628	SLC1A2	solute carrier family 1 (glial high affinity glutamate transporter), member 2	7.85862	8.19083	ns	ns
ENSBTAG00000018245	SLC1A3	solute carrier family 1 (glial high affinity glutamate transporter), member 3	2.06994	ns	ns	ns
ENSBTAG00000032914	SLC11A2	solute carrier family 11 (proton-coupled divalent metal ion transporters), member 2	1.64389	2.32657	ns	ns
ENSBTAG00000002355	LOC510716	solute carrier family 11 (proton-coupled divalent metal ion transporters), member 2-like	1.89324	2.55678	ns	ns
ENSBTAG00000004680	SLC13A5	solute carrier family 13 (sodium-dependent citrate transporter), member 5	ns	1.66037	ns	ns
ENSBTAG00000000873	SLC13A3	solute carrier family 13 (sodium-dependent dicarboxylate transporter), member 3	ns	3.47102	ns	ns
ENSBTAG00000021287	SLC16A7	solute carrier family 16, member 7 (monocarboxylic acid transporter 2)	ns	1.79259	ns	ns
ENSBTAG00000009617	SLC2A1	solute carrier family 2 (facilitated glucose transporter), member 1	ns	1.69438	ns	ns
ENSBTAG00000004556	SLC2A3	solute carrier family 2 (facilitated glucose transporter), member 3	ns	5.23295	ns	ns
ENSBTAG00000001824	SLC2A6	solute carrier family 2 (facilitated glucose transporter), member 6	2.01242	2.85354	ns	ns
ENSBTAG00000006957	SLC2A8	solute carrier family 2 (facilitated glucose transporter), member 8	ns	-2.41469	ns	ns
ENSBTAG00000007302	SLC2A5	solute carrier family 2 (facilitated glucose/fructose transporter), member 5	ns	-2.0566	ns	1.70108
ENSBTAG00000007895	SLC20A1	solute carrier family 20 (phosphate transporter), member 1	ns	1.61371	ns	ns
ENSBTAG00000012107	SLC25A28	solute carrier family 25, member 28	ns	1.64503	ns	ns
ENSBTAG00000003177	SLC25A33	solute carrier family 25, member 33	ns	1.62959	ns	ns
ENSBTAG00000014615	SLC26A2	solute carrier family 26 (sulfate transporter), member 2	ns	-2.58514	ns	ns
ENSBTAG00000015276	SLC26A11	solute carrier family 26, member 11	ns	-2.20728	ns	ns
ENSBTAG00000018280	SLC28A3	solute carrier family 28 (sodium-coupled nucleoside transporter), member 3	ns	10.2683	ns	ns
ENSBTAG00000016094	SLC36A1	solute carrier family 36 (proton/amino acid symporter), member 1	ns	-2.05762	ns	ns
ENSBTAG00000016704	SLC37A2	solute carrier family 37 (glycerol-3-phosphate transporter), member 2	ns	-1.58047	ns	ns
ENSBTAG00000000936	SLC39A2	solute carrier family 39 (zinc transporter), member 2	5.70834	3.70552	ns	ns
ENSBTAG00000005668	SLC39A8	solute carrier family 39 (zinc transporter), member 8	ns	2.75891	ns	ns
ENSBTAG00000004884	SLC4A5	solute carrier family 4, sodium bicarbonate cotransporter, member 4	2.58893	ns	ns	ns
ENSBTAG00000010498	SLC40A1	solute carrier family 40 (iron-regulated transporter), member 1	ns	-4.33957	ns	ns
ENSBTAG00000010060	SLC43A3	solute carrier family 43, member 3	ns	-1.68453	ns	ns
ENSBTAG00000020344	SLC44A3	solute carrier family 44, member 3	ns	3.2629	ns	ns
ENSBTAG00000002817	SLC46A1	solute carrier family 46 (folate transporter), member 1	ns	-2.58621	ns	ns
ENSBTAG00000013670	SLC46A2	solute carrier family 46, member 2	2.27442	2.54535	ns	ns
ENSBTAG00000008686	SLC46A3	solute carrier family 46, member 3	ns	-1.86855	ns	ns
ENSBTAG00000032331	SLC48A1	solute carrier family 48 (heme transporter), member 1	ns	-1.66416	ns	ns
ENSBTAG00000011088	SLC6A6	solute carrier family 6 (neurotransmitter transporter, taurine), member 6	ns	-2.02609	ns	ns
ENSBTAG00000007415	SLC7A8	solute carrier family 7 (amino acid transporter light chain, L system), member 8	ns	-5.43014	ns	ns
ENSBTAG00000015061	LOC504861	solute carrier family 7 (cationic amino acid transporter, y+ system), member 3-like	8.49848	13.1338	5.28648	ns
ENSBTAG00000030416	LOC789418	solute carrier family 7 (cationic amino acid transporter, y+ system), member 3-like	ns	5.31106	ns	ns
ENSBTAG00000013861	SLC8A1	solute carrier family 8 (sodium/calcium exchanger), member 1	ns	-1.90707	ns	ns
ENSBTAG00000015596	SLCO2B1	solute carrier organic anion transporter family, member 2B1	ns	-4.33568	ns	1.56216
ENSBTAG00000016388	SLCO4A1	solute carrier organic anion transporter family, member 4A1	1.83533	ns	ns	ns
ENSBTAG00000017312	SST	somatostatin	ns	ns	ns	-1.92912
ENSBTAG00000014401	SORBS3	sorbin and SH3 domain containing 3	ns	-2.00092	ns	ns
ENSBTAG00000001822	SNX10	sorting nexin 10	1.8279	2.66781	ns	ns
ENSBTAG00000020321	SNX11	sorting nexin 11	1.59474	ns	ns	ns
ENSBTAG00000026371	SNX29	sorting nexin 29	ns	-2.18163	ns	ns
ENSBTAG00000001942	SNX27	sorting nexin family member 27	ns	-1.6594	ns	ns
ENSBTAG00000037702	SP140L	SP140 nuclear body protein-like	ns	1.64161	ns	ns
ENSBTAG00000011540	SPG21	spastic paraplegia 21 (autosomal recessive, Mast syndrome)	ns	-1.63177	ns	ns
ENSBTAG00000000960	SPATA25	spermatogenesis associated 25	4.33631	ns	ns	ns
ENSBTAG00000004222	SAT2	spermidine/spermine N1-acetyltransferase family member 2	ns	-2.56161	ns	ns
ENSBTAG00000009639	SMPD3	sphingomyelin phosphodiesterase 3, neutral membrane (neutral sphingomyelinase II)	4.00459	3.00327	ns	ns
ENSBTAG00000016805	SGMS2	sphingomyelin synthase 2	2.16906	ns	ns	ns
ENSBTAG00000008507	SPHK1	sphingosine kinase 1	ns	-2.35789	ns	ns
ENSBTAG00000009984	SGPL1	sphingosine-1-phosphate lyase 1	ns	-1.73711	ns	ns
ENSBTAG00000005990	S1PR1	sphingosine-1-phosphate receptor 1	ns	-4.27381	ns	ns
ENSBTAG00000040356	SPIRE2	spire homolog 2 (Drosophila)	ns	-2.34972	ns	ns
ENSBTAG00000024539	SPSB1	splA/ryanodine receptor domain and SOCS box containing 1	1.66676	ns	ns	ns
ENSBTAG00000001774	SPRY2	sprouty homolog 2 (Drosophila)	-1.96485	ns	-1.78021	ns
ENSBTAG00000008250	SPRY4	sprouty homolog 4 (Drosophila)	ns	3.12039	ns	ns
ENSBTAG00000032518	SPRED1	sprouty-related, EVH1 domain containing 1	1.88581	ns	ns	ns
ENSBTAG00000001660	SPTY2D1	SPT2, Suppressor of Ty, domain containing 1 (S. cerevisiae)	1.66603	ns	ns	ns
ENSBTAG00000039696	SHD	Src homology 2 domain containing transforming protein D	2.50302	3.43187	ns	ns
ENSBTAG00000007828	SLA	Src-like-adaptor	-1.88016	ns	ns	ns
ENSBTAG00000015255	ST6GALNAC2	ST6 (alpha-N-acetyl-neuraminyl-2,3-beta-galactosyl-1,3)-N-acetylgalactosaminide alpha-2,6-sialyltransferase 2	ns	-2.16457	ns	ns
ENSBTAG00000026376	SNN	stannin	1.81912	1.88687	ns	ns
ENSBTAG00000012894	SAMD9	sterile alpha motif domain containing 9	ns	ns	ns	1.68054
ENSBTAG00000033345	STAR	steroidogenic acute regulatory protein	ns	-4.63842	ns	ns
ENSBTAG00000001608	LOC788268	steroidogenic acute regulatory protein, mitochondrial-like	ns	-4.13921	-1.96249	ns
ENSBTAG00000007884	SREBF1	sterol regulatory element binding transcription factor 1	ns	-1.58546	ns	ns
ENSBTAG00000018232	STOML3	stomatin (EPB72)-like 3	5.35777	ns	ns	ns
ENSBTAG00000025308	STON2	stonin 2	ns	-3.3352	ns	ns
ENSBTAG00000019028	STOX1	storkhead box 1	47.6561	ns	ns	ns
ENSBTAG00000020780	SBNO2	strawberry notch homolog 2 (Drosophila)	1.57919	1.84077	ns	ns
ENSBTAG00000018256	SMC6	structural maintenance of chromosomes 6	1.58947	ns	ns	ns
ENSBTAG00000019670	LOC539622	succinate receptor 1-like	2.39883	ns	ns	-2.21318
ENSBTAG00000006523	SOD2	superoxide dismutase 2, mitochondrial	2.72465	5.63648	3.38167	2.55735
ENSBTAG00000004386	SOCS1	suppressor of cytokine signaling 1	3.47634	2.4796	ns	ns
ENSBTAG00000008441	SOCS3	suppressor of cytokine signaling 3	4.57513	9.15007	ns	ns
ENSBTAG00000006730	SUSD2	sushi domain containing 2	21.6049	ns	ns	ns
ENSBTAG00000008323	SNAP25	synaptosomal-associated protein, 25kDa	2.39579	2.73835	ns	ns
ENSBTAG00000015127	SDC4	syndecan 4	2.92633	4.08588	ns	ns
ENSBTAG00000011236	STX11	syntaxin 11	3.56404	4.4191	ns	ns
ENSBTAG00000007523	STX4	syntaxin 4	ns	1.71651	ns	ns
ENSBTAG00000021971	SNCAIP	synuclein, alpha interacting protein	ns	-6.28315	ns	ns
ENSBTAG00000019479	TATDN2	TatD DNase domain containing 2	ns	2.03924	ns	ns
ENSBTAG00000013699	TBC1D1	TBC1 (tre-2/USP6, BUB2, cdc16) domain family, member 1	ns	1.67791	ns	ns
ENSBTAG00000019550	TBC1D2	TBC1 domain family, member 2	-1.63528	ns	ns	ns
ENSBTAG00000014253	TBC1D22B	TBC1 domain family, member 22B	ns	1.64049	ns	ns
ENSBTAG00000012022	TBC1D2B	TBC1 domain family, member 2B	ns	2.15995	ns	ns
ENSBTAG00000025898	TBC1D8	TBC1 domain family, member 8 (with GRAM domain)	1.9354	1.92303	ns	ns
ENSBTAG00000018951	TBC1D9	TBC1 domain family, member 9 (with GRAM domain)	1.5921	2.40895	ns	ns
ENSBTAG00000013185	TIMD4	T-cell immunoglobulin and mucin domain containing 4	ns	ns	-1.66604	ns
ENSBTAG00000017839	TIAM1	T-cell lymphoma invasion and metastasis 1	ns	2.99126	ns	ns
ENSBTAG00000008613	TCP11L1	t-complex 11 (mouse)-like 1	ns	-1.81903	ns	ns
ENSBTAG00000032684	TCTEX1D2	Tctex1 domain containing 2	ns	1.86065	ns	ns
ENSBTAG00000000575	TNC	tenascin C	ns	ns	1.4962	1.45773
ENSBTAG00000017682	TET2	tet methylcytosine dioxygenase 2	-1.88105	ns	ns	ns
ENSBTAG00000022381	TET3	tet methylcytosine dioxygenase 3	ns	-2.15653	ns	ns
ENSBTAG00000012805	TSPAN13	tetraspanin 13	2.00712	2.61247	ns	ns
ENSBTAG00000008966	TSPAN7	tetraspanin 7	ns	ns	ns	2.77521
ENSBTAG00000021452	TRANK1	tetratricopeptide repeat and ankyrin repeat containing 1	ns	ns	ns	1.81028
ENSBTAG00000002451	TTC39A	tetratricopeptide repeat domain 39A	ns	-2.89636	ns	ns
ENSBTAG00000032558	TTC7A	tetratricopeptide repeat domain 7A	ns	-1.71683	ns	ns
ENSBTAG00000005635	TTC39C	tetratricopeptide repeat protein 39C-like	ns	2.10945	ns	ns
ENSBTAG00000013912	TXNRD1	thioredoxin reductase 1	ns	1.7723	ns	ns
ENSBTAG00000015731	TXNL1	thioredoxin-like 1	ns	1.69301	ns	ns
ENSBTAG00000018810	THBS2	thrombospondin 2	ns	ns	1.52547	ns
ENSBTAG00000004954	TOX	thymocyte selection-associated high mobility group box	ns	-2.42859	ns	ns
ENSBTAG00000013834	TRIP10	thyroid hormone receptor interactor 10	2.41652	1.7404	ns	ns
ENSBTAG00000003079	TIGD3	tigger transposable element derived 3	-6.38587	ns	ns	ns
ENSBTAG00000005043	TIMP1	TIMP metallopeptidase inhibitor 1	ns	1.65117	ns	ns
ENSBTAG00000020263	TIMP4	TIMP metallopeptidase inhibitor 4	ns	-4.18592	ns	ns
ENSBTAG00000015844	TFPI2	tissue factor pathway inhibitor 2	ns	1.67385	ns	ns
ENSBTAG00000026986	TTN	titin	ns	-3.20201	ns	ns
ENSBTAG00000003012	TRAF1	TNF receptor-associated factor 1	3.60889	3.28472	ns	ns
ENSBTAG00000012671	TNIP1	TNFAIP3 interacting protein 1	2.20774	2.88119	1.43197	ns
ENSBTAG00000021504	TIRAP	toll-interleukin 1 receptor (TIR) domain containing adaptor protein	1.96222	ns	ns	ns
ENSBTAG00000008008	TLR2	toll-like receptor 2	ns	1.75821	ns	ns
ENSBTAG00000000477	TLR5	toll-like receptor 5	ns	-3.41197	ns	ns
ENSBTAG00000022161	TLR7	toll-like receptor 7	ns	-1.84544	ns	ns
ENSBTAG00000019966	TICAM1	toll-like receptor adaptor molecule 1	1.87584	ns	ns	ns
ENSBTAG00000007960	TOP1	topoisomerase (DNA) I	ns	1.71879	ns	ns
ENSBTAG00000037813	TOR1AIP2	torsin A interacting protein 2	ns	1.68124	ns	ns
ENSBTAG00000006654	TANK	TRAF family member-associated NFKB activator	ns	1.70424	ns	ns
ENSBTAG00000027655	TIFA	TRAF-interacting protein with forkhead-associated domain	5.57752	ns	ns	ns
ENSBTAG00000017648	TIFAB	TRAF-interacting protein with forkhead-associated domain, family member B	4.55717	3.34993	ns	ns
ENSBTAG00000014228	TFEC	transcription factor EC	1.59447	1.62736	ns	ns
ENSBTAG00000015321	TRERF1	transcriptional regulating factor 1	ns	-3.65934	ns	ns
ENSBTAG00000000546	TOB1	transducer of ERBB2, 1	1.86493	ns	ns	ns
ENSBTAG00000015580	TLE3	transducin-like enhancer of split 3 (E(sp1) homolog, Drosophila)	ns	2.06395	ns	ns
ENSBTAG00000032719	TFRC	transferrin receptor (p90, CD71)	1.68476	3.58956	1.52364	ns
ENSBTAG00000019832	TGFBR2	transforming growth factor, beta receptor II (70/80kDa)	ns	-2.34707	ns	ns
ENSBTAG00000024269	TGFBR3	transforming growth factor, beta receptor III	ns	ns	1.93804	ns
ENSBTAG00000009513	TGFBI	transforming growth factor, beta-induced, 68kDa	ns	ns	1.51612	1.44787
ENSBTAG00000003920	TGM1	transglutaminase 1 (K polypeptide epidermal type I, protein-glutamine-gamma-glutamyltransferase)	4.81768	5.35401	ns	ns
ENSBTAG00000001785	TGM3	transglutaminase 3 (E polypeptide, protein-glutamine-gamma-glutamyltransferase)	ns	2.99912	19.8899	11.743
ENSBTAG00000011227	TRPC6	transient receptor potential cation channel, subfamily C, member 6	ns	4.78783	ns	ns
ENSBTAG00000021901	TRPM2	transient receptor potential cation channel, subfamily M, member 2	ns	-3.29784	2.14607	2.59305
ENSBTAG00000033076	TRPM6	transient receptor potential cation channel, subfamily M, member 6	ns	1.71841	ns	ns
ENSBTAG00000001781	TOMM40	translocase of outer mitochondrial membrane 40 homolog (yeast)	ns	-1.6235	ns	ns
ENSBTAG00000015163	TM4SF1	transmembrane 4 L six family member 1	ns	1.75588	ns	ns
ENSBTAG00000021240	TM7SF4	transmembrane 7 superfamily member 4	ns	2.84847	ns	ns
ENSBTAG00000011389	TMEM104	transmembrane protein 104	ns	-1.87416	ns	ns
ENSBTAG00000000454	TMEM106C	transmembrane protein 106C	ns	-1.70911	ns	ns
ENSBTAG00000019229	TMEM144	transmembrane protein 144	ns	-3.40735	ns	ns
ENSBTAG00000002296	TMEM173	transmembrane protein 173	ns	-2.18625	ns	ns
ENSBTAG00000005090	TMEM2	transmembrane protein 2	ns	1.80115	ns	ns
ENSBTAG00000003180	TMEM201	transmembrane protein 201	ns	-2.69265	ns	ns
ENSBTAG00000000758	TMEM206	transmembrane protein 206	ns	-2.9924	ns	ns
ENSBTAG00000013974	TMEM215	transmembrane protein 215	ns	ns	3.01251	ns
ENSBTAG00000014693	TMEM88	transmembrane protein 88	4.29299	ns	ns	ns
ENSBTAG00000008953	TAP1	transporter 1, ATP-binding cassette, sub-family B (MDR/TAP)	ns	2.04673	ns	1.57927
ENSBTAG00000015854	TCHHL1	trichohyalin-like 1	ns	ns	-2.49193	-2.13057
ENSBTAG00000017593	TREM1	triggering receptor expressed on myeloid cells 1	ns	1.87296	ns	ns
ENSBTAG00000007275	TREM2	triggering receptor expressed on myeloid cells 2	ns	ns	-1.60984	ns
ENSBTAG00000006485	TREML1	triggering receptor expressed on myeloid cells-like 1	ns	ns	-1.77003	ns
ENSBTAG00000015707	TREML2	triggering receptor expressed on myeloid cells-like 2	ns	3.3202	4.28323	ns
ENSBTAG00000014027	TRIM36	tripartite motif containing 36	ns	2.46917	ns	ns
ENSBTAG00000018523	TRIM38	tripartite motif containing 38	ns	1.88128	ns	ns
ENSBTAG00000021071	TRIM8	tripartite motif containing 8	ns	1.79344	ns	ns
ENSBTAG00000016912	TSFM	Ts translation elongation factor, mitochondrial	ns	2.33238	ns	ns
ENSBTAG00000010772	TPGS1	tubulin polyglutamylase complex subunit 1	ns	-2.16569	ns	ns
ENSBTAG00000018785	TUBB1	tubulin, beta 1 class VI	ns	2.351	ns	ns
ENSBTAG00000013235	TINAGL1	tubulointerstitial nephritis antigen-like 1	ns	ns	-2.54834	-2.06278
ENSBTAG00000003719	TDRD7	tudor domain containing 7	ns	1.69729	ns	ns
ENSBTAG00000025471	TNF	tumor necrosis factor	10.1378	15.6098	ns	ns
ENSBTAG00000011563	TNFSF13B	tumor necrosis factor (ligand) superfamily, member 13b	ns	4.66923	ns	2.44359
ENSBTAG00000018069	TNFSF15	tumor necrosis factor (ligand) superfamily, member 15	2.28458	4.55001	ns	ns
ENSBTAG00000025782	TNFSF8	tumor necrosis factor (ligand) superfamily, member 8	1.91423	3.1768	ns	ns
ENSBTAG00000035995	LOC100337435	tumor necrosis factor alpha-induced protein 2-like	3.48118	1.84519	ns	ns
ENSBTAG00000015632	TNFRSF18	tumor necrosis factor receptor superfamily, member 18	5.8695	4.22752	ns	ns
ENSBTAG00000000436	TNFAIP3	tumor necrosis factor, alpha-induced protein 3	4.40789	4.78981	2.04483	2.1187
ENSBTAG00000007239	TNFAIP6	tumor necrosis factor, alpha-induced protein 6	4.79965	4.12292	ns	ns
ENSBTAG00000014551	TNFAIP8	tumor necrosis factor, alpha-induced protein 8	1.96242	1.64574	ns	ns
ENSBTAG00000037765	TNFAIP8L1	tumor necrosis factor, alpha-induced protein 8-like 1	ns	1.79676	ns	ns
ENSBTAG00000006721	TWISTNB	TWIST neighbor	ns	2.11074	ns	ns
ENSBTAG00000011102	TPCN1	two pore segment channel 1	ns	-1.6969	ns	ns
ENSBTAG00000011698	TYK2	tyrosine kinase 2	ns	1.71136	ns	ns
ENSBTAG00000000357	LOC533821	tyrosine-protein kinase SgK223-like	-1.75992	ns	ns	ns
ENSBTAG00000017179	USP12	ubiquitin specific peptidase 12	ns	1.8159	ns	ns
ENSBTAG00000010428	USP15	ubiquitin specific peptidase 15	ns	1.6299	ns	ns
ENSBTAG00000016661	USP18	ubiquitin specific peptidase 18	ns	ns	ns	2.80756
ENSBTAG00000012335	UBA7	ubiquitin-like modifier activating enzyme 7	ns	ns	ns	2.17566
ENSBTAG00000007577	UBXN7	UBX domain protein 7	ns	1.64971	ns	ns
ENSBTAG00000019859	B3GALT2	UDP-Gal:betaGlcNAc beta 1,3-galactosyltransferase, polypeptide 2	3.07102	ns	ns	ns
ENSBTAG00000012626	B4GALT5	UDP-Gal:betaGlcNAc beta 1,4- galactosyltransferase, polypeptide 5	ns	2.27986	ns	ns
ENSBTAG00000016073	UGCG	UDP-glucose ceramide glucosyltransferase	ns	1.73965	ns	ns
ENSBTAG00000010206	UAP1	UDP-N-acteylglucosamine pyrophosphorylase 1	ns	1.88219	ns	ns
ENSBTAG00000040392	MGC139164	uncharacterized LOC509649	ns	7.57103	ns	ns
ENSBTAG00000013774	LOC513496	uncharacterized LOC513496	-1.96951	-1.81173	ns	ns
ENSBTAG00000038938	LOC514143	uncharacterized LOC514143	ns	2.14892	ns	ns
ENSBTAG00000036224	MGC157082	uncharacterized LOC788038	ns	2.3346	ns	ns
ENSBTAG00000025126	LOC788205	uncharacterized LOC788205	-2.38485	ns	ns	ns
ENSBTAG00000001325	UPB1	ureidopropionase, beta	34.4454	18.5076	ns	ns
ENSBTAG00000015094	VNN1	vanin 1	ns	ns	1.75455	1.64323
ENSBTAG00000031575	VAV3	vav 3 guanine nucleotide exchange factor	ns	-1.62557	ns	ns
ENSBTAG00000024643	VEPH1	ventricular zone expressed PH domain homolog 1 (zebrafish)	32.4668	200.098	3.77263	ns
ENSBTAG00000018517	VLDLR	very low density lipoprotein receptor	ns	1.7958	ns	ns
ENSBTAG00000009214	ETS2	v-ets erythroblastosis virus E26 oncogene homolog 2 (avian)	ns	2.00029	ns	ns
ENSBTAG00000006067	VMAC	vimentin-type intermediate filament associated coiled-coil protein	ns	-2.4436	ns	ns
ENSBTAG00000021435	MAFF	v-maf musculoaponeurotic fibrosarcoma oncogene homolog F (avian)	3.06994	ns	ns	ns
ENSBTAG00000021568	VWCE	von Willebrand factor C and EGF domains	ns	-2.21701	ns	ns
ENSBTAG00000015386	REL	v-rel reticuloendotheliosis viral oncogene homolog (avian)	2.4555	ns	ns	ns
ENSBTAG00000038428	RELB	v-rel reticuloendotheliosis viral oncogene homolog B	ns	2.18965	ns	ns
ENSBTAG00000015769	VSIG4	V-set and immunoglobulin domain containing 4	ns	ns	-1.43532	ns
ENSBTAG00000020034	LYN	v-yes-1 Yamaguchi sarcoma viral related oncogene homolog	ns	2.31471	ns	ns
ENSBTAG00000004005	WDR7	WD repeat domain 7	ns	1.66377	ns	ns
ENSBTAG00000011491	WDR81	WD repeat domain 81	ns	-1.60794	ns	ns
ENSBTAG00000006232	WDR86	WD repeat domain 86	3.25294	ns	ns	ns
ENSBTAG00000007974	WTAP	Wilms tumor 1 associated protein	ns	2.6024	ns	ns
ENSBTAG00000020221	WNT5A	wingless-type MMTV integration site family, member 5A	ns	2.84045	1.8945	ns
ENSBTAG00000015894	WWOX	WW domain containing oxidoreductase	ns	-1.69615	ns	ns
ENSBTAG00000008800	XKR8	XK, Kell blood group complex subunit-related family, member 8	2.54521	ns	ns	ns
ENSBTAG00000009298	XYLT2	xylosyltransferase II	ns	-1.64291	ns	ns
ENSBTAG00000009047	YPEL3	yippee-like 3 (Drosophila)	ns	-1.85777	ns	ns
ENSBTAG00000012406	ZBP1	Z-DNA binding protein 1	ns	ns	ns	2.80305
ENSBTAG00000003339	ZBTB10	zinc finger and BTB domain containing 10	2.30068	ns	ns	ns
ENSBTAG00000032031	ZBTB12	zinc finger and BTB domain containing 12	ns	ns	ns	2.15317
ENSBTAG00000034238	ZSCAN10	zinc finger and SCAN domain containing 10	ns	9.96508	ns	ns
ENSBTAG00000011316	ZC3H12A	zinc finger CCCH-type containing 12A	3.34529	4.44264	1.9098	ns
ENSBTAG00000008732	ZC3H12C	zinc finger CCCH-type containing 12C	1.62345	ns	ns	ns
ENSBTAG00000014636	LOC510844	zinc finger homeobox protein 3-like	ns	-1.72922	ns	ns
ENSBTAG00000039242	ZNF10	zinc finger protein 10	-2.58727	ns	ns	ns
ENSBTAG00000000536	ZNF395	zinc finger protein 395	-3.16308	ns	ns	ns
ENSBTAG00000001919	ZNF652	zinc finger protein 652	ns	-1.89339	ns	ns
ENSBTAG00000017365	LOC100335506	zinc finger protein 652-like	ns	-1.89108	ns	ns
ENSBTAG00000001068	ZCWPW1	zinc finger, CW type with PWWP domain 1	ns	-1.68289	ns	ns
ENSBTAG00000003556	ZFYVE21	zinc finger, FYVE domain containing 21	ns	-2.00036	ns	ns
ENSBTAG00000011997	ZMIZ2	zinc finger, MIZ-type containing 2	ns	1.57971	ns	ns
ENSBTAG00000020166	ZNFX1	zinc finger, NFX1-type containing 1	ns	ns	ns	1.79429
ENSBTAG00000000959	ZSWIM1	zinc finger, SWIM-type containing 1	2.69774	ns	ns	ns
ENSBTAG00000002527	ZSWIM4	zinc finger, SWIM-type containing 4	ns	2.27043	ns	ns
ENSBTAG00000026309	ZHX2	zinc fingers and homeoboxes 2	1.89266	ns	ns	ns
